# Supplementary material for: Genome-Wide Association Study Identified a Narrow Chromosome 1 Region Associated with Chicken Growth Traits
Source: PLoS One. 2012 Feb 16;7(2):e30910. doi: 10.1371/journal.pone.0030910 (PMC3281030; doi:10.1371/journal.pone.0030910)
Supplement: Table S1 — SNP effects with suggestive significance ( P< 4.08×10−5) for 23 growth traits. (XLSX) [file pone.0030910.s002.xlsx]

## Sheet: Sheet1
Table S1. Location and gene information of the significant SNP effects (P<4.08×10-5) for 23 growth traits..
Trait	Chr	SNP	Alleles	Position	Test effect	P_value	P_value_Bonferroni	Nearest Gene	Domain	Nearest gene description
ADG28	1	rs13973515	CT	174847719	additive	2.34e-08	0.000573815	8.9 Kb U FOXO1A		forkhead box O1A
ADG28	1	rs13971390	CT	173208982	additive	8.03e-07	0.0196912	4.5 Kb D CYSLTR2		cysteinyl leukotriene receptor 2
ADG28	1	GGaluGA055001	AG	174122198	additive	8.14e-07	0.0199609	49.2 Kb U RNASEH2B		ribonuclease H2, subunit B
ADG28	1	GGaluGA055359	AG	174921993	additive	2.17e-06	0.0532127	1.9 Kb D FOXO1A		forkhead box O1A
ADG28	1	rs13553164	CT	174027867	additive	2.69e-06	0.0659642	RNASEH2B	INTRON	ribonuclease H2, subunit B
ADG28	1	rs13970234	CT	172369231	additive	3.36e-06	0.0823939	23.7 Kb D LOC418854		ENSGALG00000016987
ADG28	1	GGaluGA054255	AG	172156785	additive	5.8e-06	0.142228	9 Kb D LOC418848		similar to testis-specific leucine zipper protein nurit
ADG28	1	rs13550962	CT	169149356	additive	1.45e-05	0.355569	297.7 Kb U LOC769260
ADG28	1	rs13797067	CT	166948349	additive	1.48e-05	0.362926	7.1 Kb U LOC768737
ADG28	1	GGaluGA055696	AG	175865821	additive	1.53e-05	0.375187	UFM1	INTRON	ubiquitin-fold modifier 1
ADG28	1	rs15484288	CT	167378938	additive	1.62e-05	0.397256	238.2 Kb D LOC768800
ADG28	1	rs14904250	CT	162094894	additive	2.06e-05	0.505153	27.6 Kb D LOC768573
ADG28	1	GGaluGA054970	GT	173993933	additive	2.19e-05	0.537032	177.5 Kb U RNASEH2B		ribonuclease H2, subunit B
ADG28	1	rs14917647	AC	174379124	additive	2.65e-05	0.649833	INTS6	INTRON	integrator complex subunit 6
ADG28	1	GGaluGA054930	CT	173841982	additive	2.77e-05	0.679259	35.2 Kb U ENSGALG00000022732
ADG28	1	rs15483630	CT	166770044	additive	3.06e-05	0.750373	DIAPH3	INTRON	diaphanous homolog 3 (Drosophila)
ADG28	1	GGaluGA053104	CT	169231981	additive	3.56e-05	0.872983	380.4 Kb U LOC769260
ADG28	1	GGaluGA052712	AG	166557246	additive	3.67e-05	0.899957	41.3 Kb U DIAPH3		diaphanous homolog 3 (Drosophila)
ADG28	1	rs13966473	CT	169361233	additive	3.74e-05	0.917123	473.6 Kb D OLFM4		olfactomedin 4
ADG28	1	rs13966490	CT	169395913	additive	3.81e-05	0.934288	438.9 Kb D OLFM4		olfactomedin 4
ADG28	1	rs15497877	CT	173593810	additive	3.83e-05	0.939193	KPNA3	INTRON	karyopherin alpha 3 (importin alpha 4)
ADG28	1	GGaluGA055943	CT	176805857	additive	3.9e-05	0.956358	29.2 Kb U LOC418900
ADG28	1	GGaluGA008830	AC	26454195	additive	3.94e-05	0.966167	1.3 Kb U ASZ1		ankyrin repeat, SAM and basic leucine zipper domain containing 1
ADG42	1	rs13972304	AC	173931557	additive	6.39e-09	0.000156696	20.9 Kb D ENSGALG00000022732
ADG42	1	rs13970234	CT	172369231	additive	2e-07	0.0049044	23.7 Kb D LOC418854		ENSGALG00000016987
ADG42	1	GGaluGA054970	GT	173993933	additive	2.17e-07	0.00532127	177.5 Kb U RNASEH2B		ribonuclease H2, subunit B
ADG42	1	GGaluGA055379	CT	174961349	additive	3.58e-07	0.00877888	41.3 Kb D FOXO1A		forkhead box O1A
ADG42	1	rs13973515	CT	174847719	additive	4e-07	0.0098088	8.9 Kb U FOXO1A		forkhead box O1A
ADG42	1	rs13966473	CT	169361233	additive	1.04e-06	0.0255029	473.6 Kb D OLFM4		olfactomedin 4
ADG42	1	rs14917647	AC	174379124	additive	1.06e-06	0.0259933	INTS6	INTRON	integrator complex subunit 6
ADG42	1	GGaluGA053891	CT	171452007	additive	1.14e-06	0.0279551	CCDC122	INTRON	coiled-coil domain containing 122
ADG42	1	rs13966585	CT	169521537	additive	1.42e-06	0.0348212	313.3 Kb D OLFM4		olfactomedin 4
ADG42	1	rs15497877	CT	173593810	additive	1.65e-06	0.0404613	KPNA3	INTRON	karyopherin alpha 3 (importin alpha 4)
ADG42	1	rs13553485	AC	174594379	additive	3.29e-06	0.0806774	46 bases D ATP7B		Copper-transporting ATPase 2 (EC 3.6.3.4)(Copper pump 2)(Wilson disease-associated protein) [Contains WND/140 kDa] [Source:UniProtKB/Swiss-Prot;Acc:P35669]
ADG42	1	rs15483664	AC	166793015	additive	3.44e-06	0.0843557	DIAPH3	INTRON	diaphanous homolog 3 (Drosophila)
ADG42	1	rs13966490	CT	169395913	additive	3.51e-06	0.0860722	438.9 Kb D OLFM4		olfactomedin 4
ADG42	1	rs13970569	AG	172612537	additive	6.05e-06	0.148358	ESD	INTRON	similar to esterase D
ADG42	1	rs13976073	CT	177220175	additive	6.28e-06	0.153998	DCLK1	INTRON	doublecortin-like kinase 1
ADG42	1	rs14904312	CT	162201617	additive	8.57e-06	0.210154	134.3 Kb D LOC768573		pseudogene
ADG42	1	GGaluGA052145	CT	162203765	additive	8.57e-06	0.210154	136.5 Kb D LOC768573		pseudogene
ADG42	1	GGaluGA052175	CT	162367092	additive	8.57e-06	0.210154	15.6 Kb D LOC768757		pseudogene
ADG42	1	GGaluGA054000	AG	171645994	additive	9.43e-06	0.231242	47.3 Kb D LOC769651		similar to transforming growth factor beta 1 induced transcript 4
ADG42	1	rs13977034	CT	178143675	additive	1.3e-05	0.318786	15.4 Kb D RFC3
ADG42	1	GGaluGA055359	AG	174921993	additive	1.46e-05	0.358021	1.9 Kb D FOXO1A		forkhead box O1A
ADG42	1	rs13951964	AC	148418332	additive	1.56e-05	0.382543	PCCA	INTRON	Propionyl-CoA carboxylase alpha chain, mitochondrial Precursor (PCCase subunit alpha)(EC 6.4.1.3)(Propanoyl-CoA:carbon dioxide ligase subunit alpha) [Source:UniProtKB/Swiss-Prot;Acc:P05165]
ADG42	1	rs15480763	AG	160649230	additive	1.59e-05	0.3899	117.9 Kb U DACH1		dachshund homolog 1 (Drosophila)
ADG42	1	rs15502490	AC	175267110	additive	1.74e-05	0.426683	LHFP	INTRON	lipoma HMGIC fusion partner
ADG42	1	GGaluGA052712	AG	166557246	additive	1.92e-05	0.470822	41.3 Kb U DIAPH3		diaphanous homolog 3 (Drosophila)
ADG42	1	rs13972036	CT	173660477	additive	1.93e-05	0.473275	CLLD6	INTRON	Chronic lymphocytic leukemia deletion region gene 6 protein homolog (CLL deletion region gene 6 protein homolog). [Source:UniProtKB/Swiss-Prot;Acc:Q5ZHV7]
ADG42	1	rs14896068	AG	143273380	additive	2.06e-05	0.505153	COL4A2	SPLICE_SITE,INTRON	Collagen alpha-2(IV) chain Precursor [Contains Canstatin] [Source:UniProtKB/Swiss-Prot;Acc:P08572]
ADG42	1	GGaluGA052816	AG	166999179	additive	2.72e-05	0.666998	41.1 Kb D LOC768738
ADG42	1	rs13553164	CT	174027867	additive	2.73e-05	0.669451	RNASEH2B	INTRON	ribonuclease H2, subunit B
ADG42	1	rs13972141	CT	173776019	additive	2.78e-05	0.681712	39.3 Kb D ENSGALG00000017013
ADG42	1	rs14904250	CT	162094894	additive	2.82e-05	0.69152	27.6 Kb D LOC768573
ADG42	1	rs15480657	CT	160596132	additive	2.93e-05	0.718495	171.0 Kb U DACH1		dachshund homolog 1 (Drosophila)
ADG42	1	rs13976805	AG	177796300	additive	3.42e-05	0.838652	350.3 Kb D MAB21L1
ADG42	1	rs14920506	CT	177249470	additive	3.67e-05	0.899957	24.6 Kb D DCLK1
ADG42	1	rs13959908	CT	164590033	additive	3.69e-05	0.904862	98.4 Kb D LOC769487		pseudogene
ADG42	1	rs13551808	AG	171526279	additive	3.87e-05	0.949001	54.4 Kb D LOC418839
ADG42	1	GGaluGA055291	CT	174783129	additive	3.88e-05	0.951454	TPTE	INTRON	transmembrane phosphatase with tensin homology
ADG56	4	rs14492112	AG	79944174	additive	3.2e-07	0.00784704	118.3 Kb U LOC422832
ADG56	4	rs16432901	CT	72018808	additive	7.66e-06	0.187839	LOC428789	INTRON	similar to g-protein beta WD-40 repeat (5F983)
ADG56	19	rs15047928	AG	5092926	additive	9.24e-06	0.226583	LOC417550	INTRON	similar to CDNA sequence BC046404
ADG56	Z	rs13802633	AG	66279494	additive	1.33e-05	0.326143	99.7 Kb D LOC425742
ADG56	4	rs16432737	GT	73490412	additive	1.78e-05	0.436492
ADG56	Z	rs13769253	CT	66420248	additive	2.32e-05	0.56891	16.3 Kb U LOC770632
ADG56	19	rs15848058	AG	6002134	additive	2.4e-05	0.588528	TAOK1	INTRON	TAO kinase 1
ADG56	26	GGaluGA195304	CT	935027	additive	2.9e-05	0.711138	626 bases U PPFIA4		protein tyrosine phosphatase, receptor type, f polypeptide (PTPRF), interacting protein (liprin), alpha 4
ADG56	1	rs13972304	AC	173931557	additive	3.69e-05	0.904862	20.9 Kb D ENSGALG00000022732
ADG56	1	rs15497910	AG	173613981	additive	3.86e-05	0.946549	KPNA3	INTRON	karyopherin alpha 3 (importin alpha 4)
ADG70	13	GGaluGA098434	AG	18537607	additive	8.67e-06	0.212606	PPP2R2B	INTRON	protein phosphatase 2 (formerly 2A), regulatory subunit B, beta isoform
ADG70	18	rs15818593	CT	3610865	additive	1.78e-05	0.436492	25.3 Kb U UTS2R		urotensin 2 receptor
ADG70	1	GGaluGA055958	AG	176856009	additive	2.94e-05	0.720947	16.3 Kb D LOC418901		similar to Cyclin A1
ADG70	1	rs14917647	AC	174379124	additive	3.52e-05	0.863174	INTS6	INTRON	integrator complex subunit 6
ADG84	19	rs10724903	AG	4853141	additive	2.39e-05	0.586076	CCT6A	SYNONYMOUS_CODING	chaperonin containing TCP1, subunit 6A (zeta 1)
BMW	1	rs15497910	AG	173613981	additive	3.22e-09	7.89608e-05	KPNA3	INTRON	karyopherin alpha 3 (importin alpha 4)
BMW	1	GGaluGA055001	AG	174122198	additive	8.35e-09	0.000204759	49.2 Kb U RNASEH2B		ribonuclease H2, subunit B
BMW	1	rs13970234	CT	172369231	additive	1.21e-08	0.000296716	23.7 Kb D LOC418854		ENSGALG00000016987
BMW	1	rs14917647	AC	174379124	additive	1.36e-08	0.000333499	INTS6	INTRON	integrator complex subunit 6
BMW	1	rs13972141	CT	173776019	additive	2.83e-08	0.000693973	39.3 Kb D ENSGALG00000017013
BMW	1	rs13970569	AG	172612537	additive	7.72e-08	0.0018931	ESD	INTRON	similar to esterase D
BMW	1	GGaluGA055379	CT	174961349	additive	7.91e-08	0.00193969	41.3 Kb D FOXO1A		forkhead box O1A
BMW	1	rs13973515	CT	174847719	additive	9.47e-08	0.00232223	8.9 Kb U FOXO1A		forkhead box O1A
BMW	1	rs13553164	CT	174027867	additive	1.11e-07	0.00272194	RNASEH2B	INTRON	ribonuclease H2, subunit B
BMW	1	GGaluGA055359	AG	174921993	additive	1.24e-07	0.00304073	1.9 Kb D FOXO1A		forkhead box O1A
BMW	1	GGaluGA054255	AG	172156785	additive	1.76e-07	0.00431587	9 Kb D LOC418848		similar to testis-specific leucine zipper protein nurit
BMW	1	rs15497877	CT	173593810	additive	1.94e-07	0.00475727	KPNA3	INTRON	karyopherin alpha 3 (importin alpha 4)
BMW	1	rs13972519	AG	174228318	additive	2.37e-07	0.00581171	12.6 Kb D RNASEH2B		ribonuclease H2, subunit B
BMW	1	rs13971390	CT	173208982	additive	2.99e-07	0.00733208	4.5 Kb D CYSLTR2		cysteinyl leukotriene receptor 2
BMW	2	rs14704014	AG	112862161	additive	3.49e-07	0.00855818	80.4 Kb D PCMTD1
BMW	1	GGaluGA054970	GT	173993933	additive	3.68e-07	0.0090241	177.5 Kb U RNASEH2B		ribonuclease H2, subunit B
BMW	1	rs14917305	CT	174093115	additive	8.31e-07	0.0203778	RNASEH2B	INTRON	ribonuclease H2, subunit B
BMW	1	GGaluGA054833	CT	173504098	additive	8.99e-07	0.0220453	LOC418866	INTRON	similar to SETDB2 protein
BMW	1	GGaluGA054930	CT	173841982	additive	1.82e-06	0.04463	35.2 Kb U ENSGALG00000022732
BMW	1	GGaluGA054691	CT	173116591	additive	3.38e-06	0.0828844	RB1	INTRON	retinoblastoma 1 (including osteosarcoma)
BMW	1	rs14917581	AG	174323445	additive	3.7e-06	0.0907314	FAM124A	INTRON	family with sequence similarity 124A
BMW	1	rs13971434	CT	173243545	additive	3.83e-06	0.0939193	39.2 Kb D CYSLTR2		cysteinyl leukotriene receptor 2
BMW	1	rs15264353	AG	52465861	additive	5.64e-06	0.138304	10.4 Kb U LOC427900
BMW	1	rs13971479	AG	173270587	additive	1.02e-05	0.250124	24.4 Kb U FNDC3A		fibronectin type III domain containing 3A
BMW	1	rs15497405	CT	173380549	additive	1.17e-05	0.286907	FNDC3A	INTRON	fibronectin type III domain containing 3A
BMW	1	GGaluGA019336	AG	58058352	additive	1.37e-05	0.335951	TBXAS1	INTRON	thromboxane A synthase 1 (platelet, cytochrome P450, family 5, subfamily A)
BMW	1	rs15497732	CT	173489952	additive	1.61e-05	0.394804	CAB39L	INTRON	calcium binding protein 39-like
BMW	2	rs14232486	AG	112133259	additive	1.92e-05	0.470822	LOC770033		pseudogene
BMW	1	GGaluGA055958	AG	176856009	additive	2.02e-05	0.495344	16.3 Kb D LOC418901		similar to Cyclin A1
BMW	1	rs13972304	AC	173931557	additive	2.06e-05	0.505153	20.9 Kb D ENSGALG00000022732
BMW	1	rs13974230	AG	175449673	additive	2.29e-05	0.561554	59.6 Kb D LHFP
BMW	1	rs13971620	AG	173369492	additive	2.77e-05	0.679259	RCJMB04_16k12	INTRON	fibronectin type III domain containing 3A
BMW	1	rs13553485	AC	174594379	additive	2.78e-05	0.681712	46 bases D ATP7B		Copper-transporting ATPase 2 (EC 3.6.3.4)(Copper pump 2)(Wilson disease-associated protein) [Contains WND/140 kDa] [Source:UniProtKB/Swiss-Prot;Acc:P35670]
BMW	1	rs13976073	CT	177220175	additive	3.22e-05	0.789608	DCLK1	INTRON	doublecortin-like kinase 1
BMW	1	rs14919046	AG	175716557	additive	3.38e-05	0.828844	FREM2	INTRON	FRAS1-related extracellular matrix protein 2 Precursor (ECM3 homolog) [Source:UniProtKB/Swiss-Prot;Acc:Q5SZK8]
BMW	1	rs14920506	CT	177249470	additive	3.56e-05	0.872983	24.6 Kb D DCLK1
BMW	1	rs15500635	CT	174664075	additive	3.67e-05	0.899957	NEK5	INTRON	NIMA (never in mitosis gene a)-related kinase 5
BW0	1	rs13980481	AG	180996980	additive	1.08e-05	0.264838	RNF6	INTRON	RING finger protein 6 (RING-H2 protein) [Source:UniProtKB/Swiss-Prot;Acc:Q9Y252]
BW0	8	GGaluGA328092	CT	18492804	additive	1.22e-05	0.299168	290.2 Kb U LOC424545		similar to latrophilin 2 splice variant babae
BW0	UN	GGaluGA000809	AG	0	additive	1.59e-05	0.3899
BW0	2	rs14155134	CT	26516038	additive	1.7e-05	0.416874	41.2 Kb U LOC420586
BW0	13	rs15676198	AG	991718	additive	1.74e-05	0.426683	46.1 Kb D CXXC5		CXXC finger 5
BW0	4	rs16430317	AG	69709877	additive	3.63e-05	0.890149	38.3 Kb D LOC770600
BW14	2	rs14235020	CT	115556618	additive	2.76e-05	0.676807	16.6 Kb U LOC421133
BW21	1	GGaluGA055001	AG	174122198	additive	4.6e-06	0.112801	49.2 Kb U RNASEH2B		ribonuclease H2, subunit B
BW21	27	rs14303325	CT	1076924	additive	3.07e-05	0.752825	WNT9B	SYNONYMOUS_CODING	Wingless-type MMTV integration site family member 9b (Fragment). [Source:UniProtKB/TrEMBL;Acc:Q3L250]
BW21	2	rs14235020	CT	115556618	additive	3.12e-05	0.765086	16.6 Kb U LOC421133
BW21	27	rs14700422	AC	551259	additive	3.29e-05	0.806774	2.6 Kb U LOC769784
BW21	3	rs16225633	CT	7737575	additive	4.07e-05	0.998045	GALNT14	INTRON	UDP-N-acetyl-alpha-D-galactosamine:polypeptide N-acetylgalactosaminyltransferase 14 (GalNAc-T14)
BW28	1	rs13973515	CT	174847719	additive	1.09e-07	0.0026729	8.9 Kb U FOXO1A		forkhead box O1A
BW28	1	rs13970569	AG	172612537	additive	7.52e-07	0.0184405	ESD	INTRON	similar to esterase D
BW28	1	rs13971390	CT	173208982	additive	9.71e-07	0.0238109	4.5 Kb D CYSLTR2		cysteinyl leukotriene receptor 2
BW28	1	rs15483630	CT	166770044	additive	1.13e-06	0.0277099	DIAPH3	INTRON	diaphanous homolog 3 (Drosophila)
BW28	1	rs13970234	CT	172369231	additive	1.24e-06	0.0304073	23.7 Kb D LOC418854		ENSGALG00000016987
BW28	1	rs13966473	CT	169361233	additive	1.53e-06	0.0375187	473.6 Kb D OLFM4		olfactomedin 4
BW28	1	rs13553164	CT	174027867	additive	1.6e-06	0.0392352	RNASEH2B	INTRON	ribonuclease H2, subunit B
BW28	1	GGaluGA055001	AG	174122198	additive	1.63e-06	0.0399709	49.2 Kb U RNASEH2B		ribonuclease H2, subunit B
BW28	1	rs13797067	CT	166948349	additive	1.78e-06	0.0436492	7.1 Kb U LOC768738
BW28	1	rs13550962	CT	169149356	additive	5.62e-06	0.137814	297.7 Kb U LOC769260
BW28	1	rs13966490	CT	169395913	additive	5.67e-06	0.13904	438.9 Kb D OLFM4		olfactomedin 4
BW28	1	rs15497877	CT	173593810	additive	6.14e-06	0.150565	KPNA3	INTRON	karyopherin alpha 3 (importin alpha 4)
BW28	1	GGaluGA052816	AG	166999179	additive	8.29e-06	0.203287	41.1 Kb D LOC768738
BW28	1	rs14904250	CT	162094894	additive	9.13e-06	0.223886	27.6 Kb D LOC768573
BW28	1	rs13966148	CT	168521428	additive	1.03e-05	0.252577	LOC769078		pseudogene
BW28	1	GGaluGA054970	GT	173993933	additive	1.14e-05	0.279551	177.5 Kb U RNASEH2B		ribonuclease H2, subunit B
BW28	1	rs15484288	CT	167378938	additive	1.39e-05	0.340856	238.2 Kb D LOC768800
BW28	1	GGaluGA055359	AG	174921993	additive	1.41e-05	0.34576	1.9 Kb D FOXO1A		forkhead box O1A
BW28	1	GGaluGA054255	AG	172156785	additive	1.58e-05	0.387448	9 Kb D LOC418848		similar to testis-specific leucine zipper protein nurit
BW28	1	GGaluGA052712	AG	166557246	additive	2.36e-05	0.578719	41.3 Kb U DIAPH3		diaphanous homolog 3 (Drosophila)
BW28	1	rs13966585	CT	169521537	additive	2.4e-05	0.588528	313.3 Kb D OLFM4		olfactomedin 4
BW28	18	rs15041468	GT	7452044	additive	2.75e-05	0.674355	2.5 Kb U APOH		apolipoprotein H (beta-2-glycoprotein I)
BW28	1	rs13959269	CT	163037637	additive	2.89e-05	0.708686	4.5 Kb U LOC769179		pseudogene
BW28	1	rs13959711	GT	164198678	additive	3.09e-05	0.75773	16.8 Kb D LOC768792		similar to gag/env fusion protein
BW28	1	GGaluGA052558	AG	165808267	additive	3.19e-05	0.782252	108.4 Kb U LOC768361
BW28	1	GGaluGA053089	CT	169137020	additive	3.36e-05	0.823939	285.4 Kb U LOC769260
BW28	18	GGaluGA123274	AG	10191144	additive	3.37e-05	0.826391	CACNA1G	INTRON	similar to T calcium channel alpha1G subunit
BW28	1	GGaluGA055943	CT	176805857	additive	3.61e-05	0.885244	29.2 Kb U LOC418900
BW28	1	GGaluGA053317	CT	169982598	additive	3.97e-05	0.973523	LECT1	INTRON	leukocyte cell derived chemotaxin 1
BW35	1	rs13973515	CT	174847719	additive	4.95e-09	0.000121384	8.9 Kb U FOXO1A		forkhead box O1A
BW35	1	rs13970234	CT	172369231	additive	3.43e-07	0.00841105	23.7 Kb D LOC418854		ENSGALG00000016987
BW35	1	GGaluGA054970	GT	173993933	additive	4.49e-07	0.0110104	177.5 Kb U RNASEH2B		ribonuclease H2, subunit B
BW35	1	rs13972304	AC	173931557	additive	1.04e-06	0.0255029	20.9 Kb D ENSGALG00000022732
BW35	1	GGaluGA055001	AG	174122198	additive	1.2e-06	0.0294264	49.2 Kb U RNASEH2B		ribonuclease H2, subunit B
BW35	1	rs13970569	AG	172612537	additive	2.44e-06	0.0598337	ESD	INTRON	similar to esterase D
BW35	18	rs15041468	GT	7452044	additive	3.48e-06	0.0853366	2.5 Kb U APOH		apolipoprotein H (beta-2-glycoprotein I)
BW35	1	rs13966473	CT	169361233	additive	3.8e-06	0.0931836	473.6 Kb D OLFM4		olfactomedin 4
BW35	1	GGaluGA054930	CT	173841982	additive	3.94e-06	0.0966167	35.2 Kb U ENSGALG00000022732
BW35	1	rs13976805	AG	177796300	additive	4.63e-06	0.113537	350.3 Kb D MAB21L1
BW35	1	rs13553164	CT	174027867	additive	5.28e-06	0.129476	RNASEH2B	INTRON	ribonuclease H2, subunit B
BW35	1	rs14917647	AC	174379124	additive	7.79e-06	0.191026	INTS6	INTRON	integrator complex subunit 6
BW35	1	GGaluGA055359	AG	174921993	additive	8.28e-06	0.203042	1.9 Kb D FOXO1A		forkhead box O1A
BW35	1	rs13553485	AC	174594379	additive	8.71e-06	0.213587	46 bases D ATP7B		Copper-transporting ATPase 2 (EC 3.6.3.4)(Copper pump 2)(Wilson disease-associated protein) [Contains WND/140 kDa] [Source:UniProtKB/Swiss-Prot;Acc:P35670]
BW35	1	rs13971390	CT	173208982	additive	9.85e-06	0.241542	4.5 Kb D CYSLTR2		cysteinyl leukotriene receptor 2
BW35	1	rs13966490	CT	169395913	additive	1.04e-05	0.255029	438.9 Kb D OLFM4		olfactomedin 4
BW35	1	rs13976073	CT	177220175	additive	1.04e-05	0.255029	DCLK1	INTRON	doublecortin-like kinase 1
BW35	1	rs15502301	CT	175219424	additive	1.13e-05	0.277099	COG6	INTRON	component of oligomeric golgi complex 6(LOC418888)
BW35	1	rs13550962	CT	169149356	additive	1.14e-05	0.279551	297.7 Kb U LOC769260
BW35	1	GGaluGA055943	CT	176805857	additive	1.37e-05	0.335951	29.2 Kb U LOC418900
BW35	1	GGaluGA055958	AG	176856009	additive	1.55e-05	0.380091	16.3 Kb D LOC418901		similar to Cyclin A1
BW35	1	rs15497877	CT	173593810	additive	1.69e-05	0.414422	KPNA3	INTRON	karyopherin alpha 3 (importin alpha 4)
BW35	1	rs15508779	AG	177840608	additive	1.76e-05	0.431587	318.6 Kb D RFC3		replication factor C (activator 1)
BW35	1	GGaluGA055379	CT	174961349	additive	1.98e-05	0.485536	41.3 Kb D FOXO1A		forkhead box O1A
BW35	1	rs13966585	CT	169521537	additive	2.41e-05	0.59098	313.3 Kb D OLFM4		olfactomedin 4
BW35	1	rs13966148	CT	168521428	additive	2.42e-05	0.593432	LOC769078		pseudogene
BW35	1	GGaluGA055564	AG	175499978	additive	2.96e-05	0.725851	23.5 Kb D NHLRC3		NHL repeat containing 3
BW35	1	rs15483630	CT	166770044	additive	2.99e-05	0.733208	DIAPH3	INTRON	diaphanous homolog 3 (Drosophila)
BW35	1	GGaluGA055696	AG	175865821	additive	3.09e-05	0.75773	UFM1	INTRON	ubiquitin-fold modifier 1
BW35	1	rs13797067	CT	166948349	additive	3.14e-05	0.769991	7.1 Kb U LOC768738
BW35	1	rs15463132	CT	154697286	additive	3.36e-05	0.823939	68.9 Kb U LOC770730
BW35	1	GGaluGA052816	AG	166999179	additive	3.7e-05	0.907314	41.1 Kb D LOC768738
BW42	1	rs13973515	CT	174847719	additive	3.06e-09	7.50373e-05	8.9 Kb U FOXO1A		forkhead box O1A
BW42	1	rs13970234	CT	172369231	additive	1.39e-08	0.000340856	23.7 Kb D LOC418854		ENSGALG00000016987
BW42	1	GGaluGA054970	GT	173993933	additive	5.25e-08	0.0012874	177.5 Kb U RNASEH2B		ribonuclease H2, subunit B
BW42	1	rs13972304	AC	173931557	additive	5.61e-08	0.00137568	20.9 Kb D ENSGALG00000022732
BW42	1	rs14917647	AC	174379124	additive	9.82e-08	0.00240806	INTS6	INTRON	integrator complex subunit 6
BW42	1	GGaluGA055379	CT	174961349	additive	3.33e-07	0.00816583	41.3 Kb D FOXO1A		forkhead box O1A
BW42	1	GGaluGA055001	AG	174122198	additive	3.51e-07	0.00860722	49.2 Kb U RNASEH2B		ribonuclease H2, subunit B
BW42	1	rs13966473	CT	169361233	additive	6.88e-07	0.0168711	473.6 Kb D OLFM4		olfactomedin 4
BW42	1	rs13970569	AG	172612537	additive	9e-07	0.0220698	ESD	INTRON	similar to esterase D
BW42	1	rs13976073	CT	177220175	additive	1.12e-06	0.0274646	DCLK1	INTRON	doublecortin-like kinase 1
BW42	1	rs13553164	CT	174027867	additive	1.15e-06	0.0282003	RNASEH2B	INTRON	ribonuclease H2, subunit B
BW42	1	GGaluGA055359	AG	174921993	additive	1.62e-06	0.0397256	1.9 Kb D FOXO1A		forkhead box O1A
BW42	1	rs15497877	CT	173593810	additive	2.66e-06	0.0652285	KPNA3	INTRON	karyopherin alpha 3 (importin alpha 4)
BW42	1	rs13966490	CT	169395913	additive	2.87e-06	0.0703781	438.9 Kb D OLFM4		olfactomedin 4
BW42	1	rs14920506	CT	177249470	additive	3.54e-06	0.0868079	24.6 Kb D DCLK1
BW42	1	rs13797067	CT	166948349	additive	3.86e-06	0.0946549	7.1 Kb U LOC768738
BW42	1	rs13966585	CT	169521537	additive	4.73e-06	0.115989	313.3 Kb D OLFM4		olfactomedin 4
BW42	1	GGaluGA052816	AG	166999179	additive	5.45e-06	0.133645	41.1 Kb D LOC768738
BW42	1	rs14904250	CT	162094894	additive	6.47e-06	0.158657	27.6 Kb D LOC768573
BW42	1	rs13553485	AC	174594379	additive	6.82e-06	0.16724	46 bases D ATP7B		Copper-transporting ATPase 2 (EC 3.6.3.4)(Copper pump 2)(Wilson disease-associated protein) [Contains WND/140 kDa] [Source:UniProtKB/Swiss-Prot;Acc:P35670]
BW42	1	rs13971390	CT	173208982	additive	6.85e-06	0.167976	4.5 Kb D CYSLTR2		cysteinyl leukotriene receptor 2
BW42	1	rs13550962	CT	169149356	additive	7.67e-06	0.188084	297.7 Kb U LOC769260
BW42	1	GGaluGA054000	AG	171645994	additive	8.94e-06	0.219227	47.3 Kb D LOC769651		similar to transforming growth factor beta 1 induced transcript 4
BW42	1	rs13976805	AG	177796300	additive	9.25e-06	0.226828	350.3 Kb D MAB21L1
BW42	1	GGaluGA053891	CT	171452007	additive	1.04e-05	0.255029	CCDC122	INTRON	coiled-coil domain containing 122
BW42	1	rs14896068	AG	143273380	additive	1.06e-05	0.259933	COL4A2	SPLICE_SITE,INTRON	Collagen alpha-2(IV) chain Precursor [Contains Canstatin] [Source:UniProtKB/Swiss-Prot;Acc:P08572]
BW42	18	GGaluGA121985	CT	8172769	additive	1.13e-05	0.277099	16.4 Kb U LOC427812		similar to Inward rectifier potassium channel 16
BW42	1	GGaluGA054930	CT	173841982	additive	1.21e-05	0.296716	35.2 Kb U ENSGALG00000022732
BW42	1	rs13972141	CT	173776019	additive	1.29e-05	0.316334	39.3 Kb D ENSGALG00000017013
BW42	1	rs13951964	AC	148418332	additive	1.34e-05	0.328595	PCCA	INTRON	Propionyl-CoA carboxylase alpha chain, mitochondrial Precursor (PCCase subunit alpha)(EC 6.4.1.3)(Propanoyl-CoA:carbon dioxide ligase subunit alpha) [Source:UniProtKB/Swiss-Prot;Acc:P05165]
BW42	1	rs15483664	AC	166793015	additive	1.39e-05	0.340856	DIAPH3	INTRON	diaphanous homolog 3 (Drosophila)
BW42	1	rs15502490	AC	175267110	additive	1.68e-05	0.41197	LHFP	INTRON	lipoma HMGIC fusion partner
BW42	1	GGaluGA053317	CT	169982598	additive	1.74e-05	0.426683	LECT1	INTRON	leukocyte cell derived chemotaxin 1
BW42	1	GGaluGA054255	AG	172156785	additive	2.12e-05	0.519866	9 Kb D LOC418848		similar to testis-specific leucine zipper protein nurit
BW42	1	rs13947262	AG	142600935	additive	2.14e-05	0.524771	MYO16	INTRON	Myosin-XVI (Unconventional myosin-16) [Source:UniProtKB/Swiss-Prot;Acc:Q9Y6X6]
BW42	18	rs15041468	GT	7452044	additive	2.31e-05	0.566458	2.5 Kb U APOH		apolipoprotein H (beta-2-glycoprotein I)
BW42	1	rs13959908	CT	164590033	additive	2.64e-05	0.647381	98.4 Kb D LOC769487		pseudogene
BW42	1	GGaluGA055958	AG	176856009	additive	2.72e-05	0.666998	16.3 Kb D LOC418901		similar to Cyclin A1
BW42	1	GGaluGA052712	AG	166557246	additive	2.77e-05	0.679259	41.3 Kb U DIAPH3		diaphanous homolog 3 (Drosophila)
BW42	1	GGaluGA055696	AG	175865821	additive	3.24e-05	0.794513	UFM1	INTRON	ubiquitin-fold modifier 1
BW42	27	rs14303325	CT	1076924	additive	3.51e-05	0.860722	WNT9B	SYNONYMOUS_CODING	Wingless-type MMTV integration site family member 9b (Fragment). [Source:UniProtKB/TrEMBL;Acc:Q3L250]
BW42	1	rs13551808	AG	171526279	additive	3.54e-05	0.868079	54.4 Kb D LOC418840
BW42	1	rs14919046	AG	175716557	additive	3.64e-05	0.892601	FREM2	INTRON	FRAS1-related extracellular matrix protein 2 Precursor (ECM3 homolog) [Source:UniProtKB/Swiss-Prot;Acc:Q5SZK8]
BW42	25	rs14728150	AG	922898	additive	3.84e-05	0.941645	18.0 Kb D RHBG		Rh family, B glycoprotein
BW42	18	GGaluGA001346	AG	0	additive	3.96e-05	0.971071
BW42	1	GGaluGA055943	CT	176805857	additive	3.99e-05	0.978428	29.2 Kb U LOC418900
BW49	1	rs13973515	CT	174847719	additive	1.05e-08	0.000257481	8.9 Kb U FOXO1A		forkhead box O1A
BW49	1	rs14917647	AC	174379124	additive	7.56e-08	0.00185386	INTS6	INTRON	integrator complex subunit 6
BW49	1	rs13972304	AC	173931557	additive	1.55e-07	0.00380091	20.9 Kb D ENSGALG00000022732
BW49	1	rs13970234	CT	172369231	additive	1.57e-07	0.00384995	23.7 Kb D LOC418854		ENSGALG00000016987
BW49	1	GGaluGA055001	AG	174122198	additive	1.68e-07	0.0041197	49.2 Kb U RNASEH2B		ribonuclease H2, subunit B
BW49	1	GGaluGA054970	GT	173993933	additive	6.06e-07	0.0148603	177.5 Kb U RNASEH2B		ribonuclease H2, subunit B
BW49	1	GGaluGA055379	CT	174961349	additive	6.45e-07	0.0158167	41.3 Kb D FOXO1A		forkhead box O1A
BW49	18	GGaluGA121985	CT	8172769	additive	1.15e-06	0.0282003	16.4 Kb U LOC427812		similar to Inward rectifier potassium channel 16
BW49	1	rs13976073	CT	177220175	additive	2.06e-06	0.0505153	DCLK1	INTRON	doublecortin-like kinase 1
BW49	1	GGaluGA055359	AG	174921993	additive	2.3e-06	0.0564006	1.9 Kb D FOXO1A		forkhead box O1A
BW49	18	rs15041468	GT	7452044	additive	4.48e-06	0.109859	2.5 Kb U APOH		apolipoprotein H (beta-2-glycoprotein I)
BW49	1	GGaluGA054930	CT	173841982	additive	5.01e-06	0.122855	35.2 Kb U ENSGALG00000022732
BW49	1	rs13970569	AG	172612537	additive	5.06e-06	0.124081	ESD	INTRON	similar to esterase D
BW49	1	rs15508779	AG	177840608	additive	5.59e-06	0.137078	318.6 Kb D RFC3		replication factor C (activator 1)
BW49	7	GGaluGA317022	CT	27044770	additive	6.26e-06	0.153508	18.4 Kb D LOC424236		similar to Band 4.1-like protein 5
BW49	1	rs13553164	CT	174027867	additive	6.31e-06	0.154734	RNASEH2B	INTRON	ribonuclease H2, subunit B
BW49	1	rs14920506	CT	177249470	additive	7.59e-06	0.186122	24.6 Kb D DCLK1
BW49	1	rs13976805	AG	177796300	additive	7.97e-06	0.19544	350.3 Kb D MAB21L1
BW49	1	GGaluGA055696	AG	175865821	additive	9.09e-06	0.222905	UFM1	INTRON	ubiquitin-fold modifier 1
BW49	1	rs13972141	CT	173776019	additive	9.36e-06	0.229526	39.3 Kb D ENSGALG00000017013
BW49	1	GGaluGA057120	AG	179667196	additive	1.02e-05	0.250124	UBL3	INTRON	ubiquitin-like 3
BW49	1	GGaluGA054255	AG	172156785	additive	1.08e-05	0.264838	9 Kb D LOC418848		similar to testis-specific leucine zipper protein nurit
BW49	1	rs13971390	CT	173208982	additive	1.22e-05	0.299168	4.5 Kb D CYSLTR2		cysteinyl leukotriene receptor 2
BW49	18	GGaluGA123274	AG	10191144	additive	1.62e-05	0.397256	CACNA1G	INTRON	similar to T calcium channel alpha1G subunit
BW49	1	rs15497877	CT	173593810	additive	1.79e-05	0.438944	KPNA3	INTRON	karyopherin alpha 3 (importin alpha 4)
BW49	1	GGaluGA042947	AG	129222875	additive	1.9e-05	0.465918
BW49	1	rs13550962	CT	169149356	additive	2.1e-05	0.514962	297.7 Kb U LOC769260
BW49	4	rs14492112	AG	79944174	additive	2.23e-05	0.546841	118.3 Kb U LOC422832
BW49	1	rs13947262	AG	142600935	additive	2.38e-05	0.583624	MYO16	INTRON	Myosin-XVI (Unconventional myosin-16) [Source:UniProtKB/Swiss-Prot;Acc:Q9Y6X6]
BW49	1	rs14919046	AG	175716557	additive	2.67e-05	0.654737	FREM2	INTRON	FRAS1-related extracellular matrix protein 2 Precursor (ECM3 homolog) [Source:UniProtKB/Swiss-Prot;Acc:Q5SZK8]
BW49	1	rs13966473	CT	169361233	additive	2.81e-05	0.689068	473.6 Kb D OLFM4		olfactomedin 4
BW49	7	rs13597498	AG	28683143	additive	3.08e-05	0.755278	ADCY5	INTRON	adenylate cyclase 5
BW49	1	GGaluGA055958	AG	176856009	additive	3.19e-05	0.782252	16.3 Kb D LOC418901		similar to Cyclin A1
BW49	7	rs16602610	GT	28770658	additive	3.31e-05	0.811678	MYLK	INTRON	myosin, light chain kinase
BW56	1	rs13972304	AC	173931557	additive	3.6e-10	8.82792e-06	20.9 Kb D ENSGALG00000022732
BW56	1	rs13970234	CT	172369231	additive	2.59e-09	6.3512e-05	23.7 Kb D LOC418854		ENSGALG00000016987
BW56	1	rs13973515	CT	174847719	additive	4.77e-09	0.00011697	8.9 Kb U FOXO1A		forkhead box O1A
BW56	1	GGaluGA055359	AG	174921993	additive	3.25e-08	0.000796965	1.9 Kb D FOXO1A		forkhead box O1A
BW56	1	rs13970569	AG	172612537	additive	4.59e-08	0.00112556	ESD	INTRON	similar to esterase D
BW56	1	GGaluGA055379	CT	174961349	additive	6.86e-08	0.00168221	41.3 Kb D FOXO1A		forkhead box O1A
BW56	1	GGaluGA054970	GT	173993933	additive	2.14e-07	0.00524771	177.5 Kb U RNASEH2B		ribonuclease H2, subunit B
BW56	1	rs13971390	CT	173208982	additive	3.11e-07	0.00762634	4.5 Kb D CYSLTR2		cysteinyl leukotriene receptor 2
BW56	1	rs13550962	CT	169149356	additive	3.62e-07	0.00887696	297.7 Kb U LOC769260
BW56	1	rs15497877	CT	173593810	additive	4.06e-07	0.00995593	KPNA3	INTRON	karyopherin alpha 3 (importin alpha 4)
BW56	1	GGaluGA054930	CT	173841982	additive	4.74e-07	0.0116234	35.2 Kb U ENSGALG00000022732
BW56	1	GGaluGA055001	AG	174122198	additive	4.89e-07	0.0119913	49.2 Kb U RNASEH2B		ribonuclease H2, subunit B
BW56	1	rs13972141	CT	173776019	additive	5.65e-07	0.0138549	39.3 Kb D ENSGALG00000017013
BW56	1	rs13553164	CT	174027867	additive	9.65e-07	0.0236637	RNASEH2B	INTRON	ribonuclease H2, subunit B
BW56	4	rs14492112	AG	79944174	additive	1.16e-06	0.0284455	118.3 Kb U LOC422832
BW56	1	rs13553485	AC	174594379	additive	1.18e-06	0.028936	46 bases D ATP7B		Copper-transporting ATPase 2 (EC 3.6.3.4)(Copper pump 2)(Wilson disease-associated protein) [Contains WND/140 kDa] [Source:UniProtKB/Swiss-Prot;Acc:P35670]
BW56	1	GGaluGA052816	AG	166999179	additive	1.47e-06	0.0360473	41.1 Kb D LOC768738
BW56	1	rs14917647	AC	174379124	additive	1.59e-06	0.03899	INTS6	INTRON	integrator complex subunit 6
BW56	1	GGaluGA054000	AG	171645994	additive	1.67e-06	0.0409517	47.3 Kb D LOC769651		similar to transforming growth factor beta 1 induced transcript 4
BW56	18	GGaluGA123274	AG	10191144	additive	2.5e-06	0.061305	CACNA1G	INTRON	similar to T calcium channel alpha1G subunit
BW56	1	rs15497910	AG	173613981	additive	2.99e-06	0.0733208	KPNA3	INTRON	karyopherin alpha 3 (importin alpha 4)
BW56	1	rs14919046	AG	175716557	additive	4.09e-06	0.100295	FREM2	INTRON	FRAS1-related extracellular matrix protein 2 Precursor (ECM3 homolog) [Source:UniProtKB/Swiss-Prot;Acc:Q5SZK8]
BW56	1	rs15502301	CT	175219424	additive	5.48e-06	0.134381	COG6	INTRON	component of oligomeric golgi complex 6(LOC418888)
BW56	7	GGaluGA317022	CT	27044770	additive	5.64e-06	0.138304	18.4 Kb D LOC424236		similar to Band 4.1-like protein 5
BW56	1	rs13976073	CT	177220175	additive	7.61e-06	0.186612	DCLK1	INTRON	doublecortin-like kinase 1
BW56	1	GGaluGA057120	AG	179667196	additive	9.18e-06	0.225112	UBL3	INTRON	ubiquitin-like 3
BW56	1	GGaluGA053398	CT	170113452	additive	9.48e-06	0.232469	WBP4	INTRON	WW domain binding protein 4 (formin binding protein 21)
BW56	1	GGaluGA054691	CT	173116591	additive	9.51e-06	0.233204	RB1	INTRON	retinoblastoma 1 (including osteosarcoma)
BW56	4	rs14494953	AG	82626735	additive	1.03e-05	0.252577	PPP2R2C	INTRON	protein phosphatase 2 (formerly 2A), regulatory subunit B, gamma isoform
BW56	1	GGaluGA055564	AG	175499978	additive	1.07e-05	0.262385	23.5 Kb D NHLRC3		NHL repeat containing 3
BW56	1	rs15502490	AC	175267110	additive	1.11e-05	0.272194	LHFP	INTRON	lipoma HMGIC fusion partner
BW56	1	rs14918452	CT	175057081	additive	1.24e-05	0.304073	137 Kb D FOXO1A		forkhead box O1A
BW56	26	rs16200351	AG	1344404	additive	1.34e-05	0.328595	KCTD20	INTRON	potassium channel tetramerisation domain containing 20
BW56	1	GGaluGA055958	AG	176856009	additive	1.42e-05	0.348212	16.3 Kb D LOC418901		similar to Cyclin A1
BW56	1	rs13969185	CT	171611091	additive	1.55e-05	0.380091	82.2 Kb D LOC769651		similar to transforming growth factor beta 1 induced transcript 4
BW56	1	GGaluGA053089	CT	169137020	additive	1.56e-05	0.382543	285.4 Kb U LOC769260
BW56	1	rs13797067	CT	166948349	additive	1.58e-05	0.387448	7.1 Kb U LOC768738
BW56	1	rs14920506	CT	177249470	additive	1.6e-05	0.392352	24.6 Kb D DCLK1
BW56	1	rs13977034	CT	178143675	additive	2.06e-05	0.505153	15.4 Kb D RFC3
BW56	1	rs13966473	CT	169361233	additive	2.2e-05	0.539484	473.6 Kb D OLFM4		olfactomedin 4
BW56	1	rs14917305	CT	174093115	additive	2.25e-05	0.551745	RNASEH2B	INTRON	ribonuclease H2, subunit B
BW56	19	rs14122374	AG	7072687	additive	2.35e-05	0.576267	PPM1E	INTRON	Protein phosphatase 1E (EC 3.1.3.16)(Ca(2+)/calmodulin-dependent protein kinase phosphatase N)(CaMKP-N)(CaMKP-nucleus)(CaMKN)(Partner of PIX 1)(Partner of PIX-alpha)(Partner of PIXA) [Source:UniProtKB/Swiss-Prot;Acc:Q8WY54]
BW56	19	GGaluGA127634	CT	6574384	additive	2.77e-05	0.679259	LOC395507	INTRON	ATP-gated ion channel receptor P2X8
BW56	7	rs13597498	AG	28683143	additive	2.77e-05	0.679259	ADCY5	INTRON	adenylate cyclase 5
BW56	1	rs13974108	AG	175350159	additive	2.91e-05	0.71359	LHFP	INTRON	Lipoma HMGIC fusion partner Precursor
BW56	1	rs13975699	AG	176817200	additive	2.97e-05	0.728303	40.5 Kb U LOC418900
BW56	1	rs13550971	CT	169169714	additive	3.09e-05	0.75773	318.1 Kb U LOC769260
BW56	1	rs15474704	CT	158458260	additive	3.16e-05	0.774895	MYCBP2	INTRON	MYC binding protein 2
BW56	1	rs13974230	AG	175449673	additive	3.21e-05	0.787156	59.6 Kb D LHFP
BW56	1	rs13959908	CT	164590033	additive	3.24e-05	0.794513	98.4 Kb D LOC769487		pseudogene
BW56	1	GGaluGA052257	AG	163149325	additive	3.28e-05	0.804322	36.3 Kb U PCDH9		protocadherin 9
BW56	1	rs15506339	AG	176870675	additive	3.33e-05	0.816583	1.7 Kb D CCNA1		cyclin A1
BW56	1	rs13972850	AG	174483887	additive	3.35e-05	0.821487	WDFY2	SYNONYMOUS_CODING	WD repeat and FYVE domain containing 2
BW56	1	GGaluGA054416	GT	172550286	additive	3.5e-05	0.85827	LOC418855	INTRON	protein similar to Leucine-rich repeats and calponin homology domain containing protein 1 (Calponin homology domain containing protein 1) (Neuronal protein 81) (NP81)
BW56	1	GGaluGA053317	CT	169982598	additive	3.55e-05	0.870531	LECT1	INTRON	leukocyte cell derived chemotaxin 1
BW56	1	rs14920117	AG	176919481	additive	3.59e-05	0.88034	1.5 Kb U SPG20		Spartin (Trans-activated by hepatitis C virus core protein 1) [Source:UniProtKB/Swiss-Prot;Acc:Q8N0X7]
BW56	4	rs14493240	AC	81171637	additive	3.62e-05	0.887696	27.2 Kb D LOC770564
BW56	1	rs15505721	AG	176674354	additive	4.03e-05	0.988237	5.3 Kb U SMAD9		SMAD family member 9
BW63	19	rs13573730	CT	2125870	additive	2.43e-07	0.00595885	150.8 Kb U AUTS2		autism susceptibility candidate 2
BW63	1	rs13550962	CT	169149356	additive	1.93e-06	0.0473275	297.7 Kb U LOC769260
BW63	1	GGaluGA053047	AG	168898145	additive	4.25e-06	0.104219	46.5 Kb U LOC769260
BW63	1	rs14904312	CT	162201617	additive	5.33e-06	0.130702	134.3 Kb D LOC768573		pseudogene
BW63	1	GGaluGA052145	CT	162203765	additive	5.33e-06	0.130702	136.5 Kb D LOC768573		pseudogene
BW63	1	GGaluGA052175	CT	162367092	additive	5.33e-06	0.130702	15.6 Kb D LOC768757		pseudogene
BW63	1	rs14904398	AG	162363487	additive	6.64e-06	0.162826	19.2 Kb D LOC768757		pseudogene
BW63	1	rs13970234	CT	172369231	additive	8.47e-06	0.207701	23.7 Kb D LOC418854		ENSGALG00000016987
BW63	7	rs15831051	CT	3496015	additive	9.13e-06	0.223886	40.1 Kb U ERBB4		v-erb-a erythroblastic leukemia viral oncogene homolog 4
BW63	1	rs15497877	CT	173593810	additive	1.01e-05	0.247672	KPNA3	INTRON	karyopherin alpha 3 (importin alpha 4)
BW63	1	GGaluGA053089	CT	169137020	additive	1.18e-05	0.28936	285.4 Kb U LOC769260
BW63	1	rs13959908	CT	164590033	additive	1.27e-05	0.311429	98.4 Kb D LOC769487		pseudogene
BW63	1	rs13972304	AC	173931557	additive	1.37e-05	0.335951	20.9 Kb D ENSGALG00000022732
BW63	1	rs14911114	AG	167781027	additive	1.58e-05	0.387448	15.9 Kb U PCDH17		protocadherin 17
BW63	1	rs15480657	CT	160596132	additive	1.7e-05	0.416874	171.0 Kb U DACH1		dachshund homolog 1 (Drosophila)
BW63	1	rs13966086	AG	168371898	additive	2.04e-05	0.500249	63.4 Kb D LOC768674
BW63	11	rs14699852	AG	17222807	additive	2.15e-05	0.527223	CMIP	INTRON	c-Maf-inducing protein
BW63	1	rs13951964	AC	148418332	additive	2.15e-05	0.527223	PCCA	INTRON	Propionyl-CoA carboxylase alpha chain, mitochondrial Precursor (PCCase subunit alpha)(EC 6.4.1.3)(Propanoyl-CoA:carbon dioxide ligase subunit alpha) [Source:UniProtKB/Swiss-Prot;Acc:P05165]
BW63	1	rs13966585	CT	169521537	additive	2.2e-05	0.539484	313.3 Kb D OLFM4		olfactomedin 4
BW63	1	rs13966473	CT	169361233	additive	2.32e-05	0.56891	473.6 Kb D OLFM4		olfactomedin 4
BW63	23	GGaluGA189673	CT	5012720	additive	2.64e-05	0.647381	CSMD2	INTRON	CUB and Sushi multiple domains 2
BW63	1	GGaluGA052154	CT	162254984	additive	2.88e-05	0.706234	127.7 Kb D LOC768757		pseudogene
BW63	1	GGaluGA052159	AC	162267871	additive	2.88e-05	0.706234	114.8 Kb D LOC768757		pseudogene
BW63	1	rs13963171	CT	160023788	additive	2.92e-05	0.716042
BW63	1	GGaluGA052712	AG	166557246	additive	3.14e-05	0.769991	41.3 Kb U DIAPH3		diaphanous homolog 3 (Drosophila)
BW63	1	rs13959711	GT	164198678	additive	3.27e-05	0.801869	16.8 Kb D LOC768792		similar to gag/env fusion protein
BW63	1	GGaluGA055359	AG	174921993	additive	3.36e-05	0.823939	1.9 Kb D FOXO1A		forkhead box O1A
BW63	1	GGaluGA053317	CT	169982598	additive	3.4e-05	0.833748	LECT1	INTRON	leukocyte cell derived chemotaxin 1
BW63	1	rs15480763	AG	160649230	additive	4e-05	0.98088	117.9 Kb U DACH1		dachshund homolog 1 (Drosophila)
BW70	1	rs13973515	CT	174847719	additive	2.2e-12	5.39484e-08	8.9 Kb U FOXO1A		forkhead box O1A
BW70	1	GGaluGA055359	AG	174921993	additive	4.26e-12	1.04464e-07	1.9 Kb D FOXO1A		forkhead box O1A
BW70	1	GGaluGA055379	CT	174961349	additive	6.04e-12	1.48113e-07	41.3 Kb D FOXO1A		forkhead box O1A
BW70	1	rs13972304	AC	173931557	additive	7.64e-12	1.87348e-07	20.9 Kb D ENSGALG00000022732
BW70	1	rs13970234	CT	172369231	additive	2.32e-10	5.6891e-06	23.7 Kb D LOC418854		ENSGALG00000016987
BW70	1	rs14917647	AC	174379124	additive	1.18e-09	2.8936e-05	INTS6	INTRON	integrator complex subunit 6
BW70	1	rs15497877	CT	173593810	additive	1.96e-09	4.80631e-05	KPNA3	INTRON	karyopherin alpha 3 (importin alpha 4)
BW70	1	GGaluGA055958	AG	176856009	additive	2.12e-09	5.19866e-05	16.3 Kb D LOC418901		similar to Cyclin A1
BW70	1	GGaluGA054000	AG	171645994	additive	2.91e-09	7.1359e-05	47.3 Kb D LOC769651		similar to transforming growth factor beta 1 induced transcript 4
BW70	1	rs15502301	CT	175219424	additive	9.43e-09	0.000231242	COG6	INTRON	component of oligomeric golgi complex 6(LOC418888)
BW70	1	rs14920506	CT	177249470	additive	2.27e-08	0.000556649	24.6 Kb D DCLK1
BW70	1	rs13550962	CT	169149356	additive	5.24e-08	0.00128495	297.7 Kb U LOC769260
BW70	1	rs14917305	CT	174093115	additive	5.91e-08	0.00144925	RNASEH2B	INTRON	ribonuclease H2, subunit B
BW70	1	rs14918452	CT	175057081	additive	6.39e-08	0.00156696	137 Kb D FOXO1A		forkhead box O1A
BW70	1	rs15502490	AC	175267110	additive	6.41e-08	0.00157186	LHFP	INTRON	lipoma HMGIC fusion partner
BW70	1	rs13970569	AG	172612537	additive	7.2e-08	0.00176558	ESD	INTRON	similar to esterase D
BW70	1	rs13974230	AG	175449673	additive	8.38e-08	0.00205494	59.6 Kb D LHFP
BW70	1	rs13551808	AG	171526279	additive	8.58e-08	0.00210399	54.4 Kb D LOC418840
BW70	1	GGaluGA052816	AG	166999179	additive	8.68e-08	0.00212851	41.1 Kb D LOC768738
BW70	1	rs14919046	AG	175716557	additive	9.43e-08	0.00231242	FREM2	INTRON	FRAS1-related extracellular matrix protein 2 Precursor (ECM3 homolog) [Source:UniProtKB/Swiss-Prot;Acc:Q5SZK8]
BW70	1	GGaluGA053317	CT	169982598	additive	1.08e-07	0.00264838	LECT1	INTRON	leukocyte cell derived chemotaxin 1
BW70	1	rs13972141	CT	173776019	additive	1.24e-07	0.00304073	39.3 Kb D ENSGALG00000017013
BW70	1	rs13966585	CT	169521537	additive	1.48e-07	0.00362926	313.3 Kb D OLFM4		olfactomedin 4
BW70	1	rs13553164	CT	174027867	additive	1.69e-07	0.00414422	RNASEH2B	INTRON	ribonuclease H2, subunit B
BW70	1	rs13553485	AC	174594379	additive	1.82e-07	0.004463	46 bases D ATP7B		Copper-transporting ATPase 2 (EC 3.6.3.4)(Copper pump 2)(Wilson disease-associated protein) [Contains WND/140 kDa] [Source:UniProtKB/Swiss-Prot;Acc:P35670]
BW70	1	GGaluGA055564	AG	175499978	additive	1.86e-07	0.00456109	23.5 Kb D NHLRC3		NHL repeat containing 3
BW70	1	GGaluGA055291	CT	174783129	additive	2.05e-07	0.00502701	TPTE	INTRON	transmembrane phosphatase with tensin homology
BW70	1	rs13974108	AG	175350159	additive	2.05e-07	0.00502701	LHFP	INTRON	Lipoma HMGIC fusion partner Precursor
BW70	1	rs13971390	CT	173208982	additive	2.97e-07	0.00728303	4.5 Kb D CYSLTR2		cysteinyl leukotriene receptor 2
BW70	1	rs14920630	AG	177454449	additive	3.11e-07	0.00762634	NBEA	INTRON	Neurobeachin Fragment [Source:UniProtKB/Swiss-Prot;Acc:Q9DDD5]
BW70	1	GGaluGA053891	CT	171452007	additive	3.22e-07	0.00789608	CCDC122	INTRON	coiled-coil domain containing 122
BW70	1	GGaluGA055001	AG	174122198	additive	4.24e-07	0.0103973	49.2 Kb U RNASEH2B		ribonuclease H2, subunit B
BW70	1	rs13976073	CT	177220175	additive	4.38e-07	0.0107406	DCLK1	INTRON	doublecortin-like kinase 1
BW70	1	GGaluGA055943	CT	176805857	additive	4.44e-07	0.0108878	29.2 Kb U LOC418900
BW70	1	rs13554512	CT	177458783	additive	4.64e-07	0.0113782	NBEA	INTRON	Protein neurobeachin (Fragment)
BW70	1	rs13966473	CT	169361233	additive	5.66e-07	0.0138795	473.6 Kb D OLFM4		olfactomedin 4
BW70	1	rs13555091	CT	178667458	additive	6.64e-07	0.0162826	2.5 Kb D LOC418910
BW70	1	GGaluGA057120	AG	179667196	additive	6.79e-07	0.0166504	UBL3	INTRON	ubiquitin-like 3
BW70	1	rs13966490	CT	169395913	additive	7.54e-07	0.0184896	438.9 Kb D OLFM4		olfactomedin 4
BW70	1	GGaluGA054970	GT	173993933	additive	9.03e-07	0.0221434	177.5 Kb U RNASEH2B		ribonuclease H2, subunit B
BW70	1	GGaluGA056232	GT	177744744	additive	9.69e-07	0.0237618	50.0 Kb D NBEA		neurobeachin
BW70	1	rs13969185	CT	171611091	additive	1.01e-06	0.0247672	82.2 Kb D LOC769651		similar to transforming growth factor beta 1 induced transcript 4
BW70	1	rs15497910	AG	173613981	additive	1.17e-06	0.0286907	KPNA3	INTRON	karyopherin alpha 3 (importin alpha 4)
BW70	1	rs13975699	AG	176817200	additive	1.17e-06	0.0286907	40.5 Kb U LOC418900
BW70	4	rs14492112	AG	79944174	additive	1.23e-06	0.0301621	118.3 Kb U LOC422832
BW70	1	GGaluGA054930	CT	173841982	additive	1.32e-06	0.032369	35.2 Kb U ENSGALG00000022732
BW70	1	GGaluGA054416	GT	172550286	additive	1.53e-06	0.0375187	LOC418855	INTRON	protein similar to Leucine-rich repeats and calponin homology domain containing protein 1 (Calponin homology domain containing protein 1) (Neuronal protein 81) (NP81)
BW70	1	GGaluGA053047	AG	168898145	additive	1.7e-06	0.0416874	46.5 Kb U LOC769260
BW70	1	GGaluGA055404	CT	175014001	additive	1.72e-06	0.0421778	83.9 Kb D FOXO1A		forkhead box O1A
BW70	1	GGaluGA052049	AG	161568843	additive	1.75e-06	0.0429135	92.2 Kb U LOC768369		pseudogene
BW70	1	rs15480763	AG	160649230	additive	2.34e-06	0.0573815	117.9 Kb U DACH1		dachshund homolog 1 (Drosophila)
BW70	1	rs15505700	AG	176658384	additive	2.39e-06	0.0586076	19.0 Kb D ALG5		asparagine-linked glycosylation 5 homolog (S. cerevisiae, dolichyl-phosphate beta-glucosyltransferase)
BW70	1	rs15467633	CT	162473427	additive	2.9e-06	0.0711138	48.7 Kb U LOC768799		pseudogene
BW70	1	GGaluGA052194	CT	162478195	additive	2.9e-06	0.0711138	53.5 Kb U LOC768799		pseudogene
BW70	1	GGaluGA053398	CT	170113452	additive	3.21e-06	0.0787156	WBP4	INTRON	WW domain binding protein 4 (formin binding protein 21)
BW70	1	rs13797067	CT	166948349	additive	3.46e-06	0.0848461	7.1 Kb U LOC768738
BW70	1	rs13973774	CT	175116535	additive	3.78e-06	0.0926932	65.0 Kb D COG6		component of oligomeric golgi complex 6
BW70	1	rs13976805	AG	177796300	additive	3.79e-06	0.0929384	350.3 Kb D MAB21L1
BW70	1	rs13975980	AG	177154668	additive	4.39e-06	0.107652	DCLK1	INTRON	doublecortin-like kinase 1
BW70	1	rs14920117	AG	176919481	additive	4.87e-06	0.119422	1.5 Kb U SPG20		Spartin (Trans-activated by hepatitis C virus core protein 1) [Source:UniProtKB/Swiss-Prot;Acc:Q8N0X7]
BW70	1	rs13961201	AG	158035708	additive	5.54e-06	0.135852	23.1 D EDNRB		endothelin receptor type B
BW70	1	GGaluGA052712	AG	166557246	additive	5.7e-06	0.139775	41.3 Kb U DIAPH3		diaphanous homolog 3 (Drosophila)
BW70	1	GGaluGA056422	AG	178208415	additive	5.9e-06	0.14468	49.2 Kb U RFC3		replication factor C (activator 1) 3, 38kDa
BW70	1	rs13554485	AG	177389733	additive	6.17e-06	0.151301	NBEA	INTRON	neurobeachin
BW70	1	rs13964628	AG	166152060	additive	6.55e-06	0.160619	68.2 Kb D PCDH20		protocadherin 20
BW70	1	rs13976304	AG	177412117	additive	6.59e-06	0.1616	NBEA	INTRON	Protein neurobeachin (Fragment). [Source:UniProtKB/Swiss-Prot;Acc:Q9DDD5]
BW70	1	rs15483664	AC	166793015	additive	6.8e-06	0.16675	DIAPH3	INTRON	diaphanous homolog 3 (Drosophila)
BW70	1	GGaluGA054403	CT	172511793	additive	7.09e-06	0.173861	LRCH1	INTRON	leucine-rich repeats and calponin homology (CH) domain containing 1
BW70	1	rs13555039	AG	178558203	additive	7.89e-06	0.193479	KL	INTRON	klotho
BW70	1	GGaluGA054691	CT	173116591	additive	8.02e-06	0.196666	RB1	INTRON	retinoblastoma 1 (including osteosarcoma)
BW70	1	GGaluGA050372	AC	154163948	additive	8.58e-06	0.210399
BW70	1	rs13975359	CT	176467580	additive	9.38e-06	0.230016	109.8 Kb U FAM48A		family with sequence similarity 48, member A
BW70	1	rs13978372	CT	179280988	additive	9.38e-06	0.230016	3.1 Kb U HSPH1		Heat shock protein 105 kDa (Heat shock 110 kDa protein)(Antigen NY-CO-25) [Source:UniProtKB/Swiss-Prot;Acc:Q92598]
BW70	1	GGaluGA056419	AG	178198362	additive	9.41e-06	0.230752	39.2 Kb U RFC3		replication factor C (activator 1) 3, 38kDa
BW70	1	rs13965003	GT	166475963	additive	9.44e-06	0.231488	TDRD3	INTRON	Tudor domain-containing protein 3 [Source:UniProtKB/Swiss-Prot;Acc:Q9H7E2]
BW70	1	rs14904398	AG	162363487	additive	1e-05	0.24522	19.2 Kb D LOC768757		pseudogene
BW70	1	rs13972519	AG	174228318	additive	1.05e-05	0.257481	12.6 Kb D RNASEH2B		ribonuclease H2, subunit B
BW70	1	rs13964339	CT	161269731	additive	1.06e-05	0.259933	14.1 Kb D LOC770161		pseudogene
BW70	1	GGaluGA055696	AG	175865821	additive	1.06e-05	0.259933	UFM1	INTRON	ubiquitin-fold modifier 1
BW70	1	rs14904250	CT	162094894	additive	1.09e-05	0.26729	27.6 Kb D LOC768573
BW70	1	rs15511134	GT	178714889	additive	1.1e-05	0.269742	PDS5B	INTRON	PDS5, regulator of cohesion maintenance, homolog B (S. cerevisiae)
BW70	1	rs13550971	CT	169169714	additive	1.13e-05	0.277099	318.1 Kb U LOC769260
BW70	1	GGaluGA054255	AG	172156785	additive	1.17e-05	0.286907	9 Kb D LOC418848		similar to testis-specific leucine zipper protein nurit
BW70	1	rs13967127	CT	170051086	additive	1.2e-05	0.294264	ELF1	INTRON	E74-like factor 1 (ets domain transcription factor) [Source:RefSeq_peptide;Acc:NP_001006269]
BW70	1	GGaluGA057568	AG	180632601	additive	1.22e-05	0.299168
BW70	1	rs14904312	CT	162201617	additive	1.23e-05	0.301621	134.3 Kb D LOC768573		pseudogene
BW70	1	GGaluGA052145	CT	162203765	additive	1.23e-05	0.301621	136.5 Kb D LOC768573		pseudogene
BW70	1	GGaluGA052175	CT	162367092	additive	1.23e-05	0.301621	15.6 Kb D LOC768757		pseudogene
BW70	23	GGaluGA190129	CT	5793103	additive	1.29e-05	0.316334	LOC419678	INTRON	similar to tRNA isopentenyltransferase 1; tRNA isopentenylpyrophosphate transferase
BW70	1	rs14926659	GT	183398855	additive	1.5e-05	0.36783	Q5ZKU7	INTRON	Putative uncharacterized protein [Source:UniProtKB/TrEMBL;Acc:Q5ZKU7]
BW70	1	rs13973402	CT	174767988	additive	1.51e-05	0.370282	TPTE	INTRON	transmembrane phosphoinositide 3-phosphatase and tensin homolog 2
BW70	1	rs13971479	AG	173270587	additive	1.52e-05	0.372734	24.4 Kb U FNDC3A		fibronectin type III domain containing 3A
BW70	1	GGaluGA057434	GT	180325449	additive	1.54e-05	0.377639	LOC428076		similar to protein-tyrosine kinase (EC 2.7.1.112) STK-1 precursor - human (pseudogene)
BW70	4	rs16432901	CT	72018808	additive	1.72e-05	0.421778	LOC428789	INTRON	similar to g-protein beta WD-40 repeat (5F983)
BW70	1	GGaluGA054240	CT	172116218	additive	1.81e-05	0.443848	LOC418847	NONSYNONYMOUS_CODING
BW70	4	GGaluGA259391	AG	53622610	additive	1.83e-05	0.448753
BW70	1	rs13959908	CT	164590033	additive	1.88e-05	0.461014	98.4 Kb D LOC769487		pseudogene
BW70	1	rs13977282	CT	178316358	additive	1.89e-05	0.463466	68.1 Kb USTARD13		StAR-related lipid transfer (START) domain containing 13
BW70	1	GGaluGA053039	CT	168830589	additive	2.05e-05	0.502701	LOC769260	INTRON
BW70	1	rs15506339	AG	176870675	additive	2.08e-05	0.510058	1.7 Kb D CCNA1		cyclin A1
BW70	7	GGaluGA317022	CT	27044770	additive	2.09e-05	0.51251	18.4 Kb D LOC424236		similar to Band 4.1-like protein 5
BW70	1	GGaluGA056346	CT	178045477	additive	2.16e-05	0.529675	113.7 Kb D RFC3		replication factor C (activator 1) 3, 38kDa
BW70	1	rs15468076	CT	162906733	additive	2.24e-05	0.549293	20.6 Kb D LOC769102		pseudogene
BW70	1	rs13977034	CT	178143675	additive	2.31e-05	0.566458	15.4 Kb D RFC3
BW70	1	GGaluGA057205	CT	179806129	additive	2.45e-05	0.600789	KIAA0774	INTRON
BW70	1	GGaluGA056008	AG	176970250	additive	2.47e-05	0.605693	DCLK1	INTRON	doublecortin-like kinase 1
BW70	1	GGaluGA052577	CT	166078943	additive	2.48e-05	0.608146	1.9 Kb U PCDH20		protocadherin 20
BW70	1	rs15502769	AG	175387784	additive	2.5e-05	0.61305	LHFP	INTRON	lipoma HMGIC fusion partner
BW70	1	GGaluGA053089	CT	169137020	additive	2.9e-05	0.711138	285.4 Kb U LOC769260
BW70	1	rs15480657	CT	160596132	additive	3.01e-05	0.738112	171.0 Kb U DACH1		dachshund homolog 1 (Drosophila)
BW70	1	rs13972850	AG	174483887	additive	3.29e-05	0.806774	WDFY2	SYNONYMOUS_CODING	WD repeat and FYVE domain containing 2
BW70	12	GGaluGA086065	CT	11951548	additive	3.33e-05	0.816583	ARIH2	INTRON	ariadne homolog 2 (Drosophila)
BW70	1	rs14917581	AG	174323445	additive	3.59e-05	0.88034	FAM124A	INTRON	family with sequence similarity 124A
BW70	1	rs13963171	CT	160023788	additive	3.65e-05	0.895053
BW70	1	rs13972036	CT	173660477	additive	3.65e-05	0.895053	CLLD6	INTRON	Chronic lymphocytic leukemia deletion region gene 6 protein homolog (CLL deletion region gene 6 protein homolog). [Source:UniProtKB/Swiss-Prot;Acc:Q5ZHV7]
BW70	1	rs13966086	AG	168371898	additive	3.72e-05	0.912218	63.4 Kb D LOC768674
BW70	1	rs13978215	CT	179032670	additive	3.78e-05	0.926932	FRY	INTRON	furry homolog (Drosophila)
BW70	4	rs16432737	GT	73490412	additive	3.81e-05	0.934288
BW70	1	rs13977683	AG	178616603	additive	3.82e-05	0.93674	49.1 Kb U KL		klotho
BW70	1	rs15511802	AG	178997077	additive	3.96e-05	0.971071	FRY	INTRON	furry homolog (Drosophila)
BW77	1	rs13972304	AC	173931557	additive	1.2e-11	2.94264e-07	20.9 Kb D ENSGALG00000022732
BW77	1	GGaluGA055379	CT	174961349	additive	1.98e-11	4.85536e-07	41.3 Kb D FOXO1A		forkhead box O1A
BW77	1	GGaluGA055359	AG	174921993	additive	2.07e-11	5.07605e-07	1.9 Kb D FOXO1A		forkhead box O1A
BW77	1	rs13973515	CT	174847719	additive	3e-11	7.3566e-07	8.9 Kb U FOXO1A		forkhead box O1A
BW77	1	rs15497877	CT	173593810	additive	2.53e-10	6.20407e-06	KPNA3	INTRON	karyopherin alpha 3 (importin alpha 4)
BW77	1	rs13970234	CT	172369231	additive	4.25e-10	1.04218e-05	23.7 Kb D LOC418854		ENSGALG00000016987
BW77	1	GGaluGA055958	AG	176856009	additive	1.51e-09	3.70282e-05	16.3 Kb D LOC418901		similar to Cyclin A1
BW77	1	rs13970569	AG	172612537	additive	2.15e-09	5.27223e-05	ESD	INTRON	similar to esterase D
BW77	1	GGaluGA054000	AG	171645994	additive	3.74e-09	9.17123e-05	47.3 Kb D LOC769651		similar to transforming growth factor beta 1 induced transcript 4
BW77	1	rs13551808	AG	171526279	additive	4.72e-09	0.000115744	54.4 Kb D LOC418840
BW77	1	rs14917647	AC	174379124	additive	7.06e-09	0.000173125	INTS6	INTRON	integrator complex subunit 6
BW77	1	rs13553485	AC	174594379	additive	1.44e-08	0.000353117	46 bases D ATP7B		Copper-transporting ATPase 2 (EC 3.6.3.4)(Copper pump 2)(Wilson disease-associated protein) [Contains WND/140 kDa] [Source:UniProtKB/Swiss-Prot;Acc:P35670]
BW77	1	rs14917305	CT	174093115	additive	2.26e-08	0.000554197	RNASEH2B	INTRON	ribonuclease H2, subunit B
BW77	1	rs13974230	AG	175449673	additive	2.89e-08	0.000708686	59.6 Kb D LHFP
BW77	1	GGaluGA053891	CT	171452007	additive	4.05e-08	0.000993141	CCDC122	INTRON	coiled-coil domain containing 122
BW77	1	rs13553164	CT	174027867	additive	1.09e-07	0.0026729	RNASEH2B	INTRON	ribonuclease H2, subunit B
BW77	1	GGaluGA055943	CT	176805857	additive	1.26e-07	0.00308977	29.2 Kb U LOC418900
BW77	1	rs13971390	CT	173208982	additive	1.28e-07	0.00313882	4.5 Kb D CYSLTR2		cysteinyl leukotriene receptor 2
BW77	1	GGaluGA053398	CT	170113452	additive	1.74e-07	0.00426683	WBP4	INTRON	WW domain binding protein 4 (formin binding protein 21)
BW77	1	rs14918452	CT	175057081	additive	1.89e-07	0.00463466	137 Kb D FOXO1A		forkhead box O1A
BW77	1	rs13554512	CT	177458783	additive	2.16e-07	0.00529675	NBEA	INTRON	Protein neurobeachin (Fragment)
BW77	1	GGaluGA054416	GT	172550286	additive	2.5e-07	0.0061305	LOC418855	INTRON	protein similar to Leucine-rich repeats and calponin homology domain containing protein 1 (Calponin homology domain containing protein 1) (Neuronal protein 81) (NP81)
BW77	1	rs13972141	CT	173776019	additive	3.06e-07	0.00750373	39.3 Kb D ENSGALG00000017013
BW77	1	rs13966585	CT	169521537	additive	3.16e-07	0.00774895	313.3 Kb D OLFM4		olfactomedin 4
BW77	1	GGaluGA053317	CT	169982598	additive	3.86e-07	0.00946549	LECT1	INTRON	leukocyte cell derived chemotaxin 1
BW77	1	rs13966490	CT	169395913	additive	3.96e-07	0.00971071	438.9 Kb D OLFM4		olfactomedin 4
BW77	1	rs15502490	AC	175267110	additive	4.21e-07	0.0103238	LHFP	INTRON	lipoma HMGIC fusion partner
BW77	1	rs15502301	CT	175219424	additive	4.59e-07	0.0112556	COG6	INTRON	component of oligomeric golgi complex 6(LOC418888)
BW77	1	rs13966473	CT	169361233	additive	4.67e-07	0.0114518	473.6 Kb D OLFM4		olfactomedin 4
BW77	1	GGaluGA054403	CT	172511793	additive	5.16e-07	0.0126534	LRCH1	INTRON	leucine-rich repeats and calponin homology (CH) domain containing 1
BW77	1	GGaluGA054970	GT	173993933	additive	6.37e-07	0.0156205	177.5 Kb U RNASEH2B		ribonuclease H2, subunit B
BW77	1	rs13969185	CT	171611091	additive	6.57e-07	0.016111	82.2 Kb D LOC769651		similar to transforming growth factor beta 1 induced transcript 4
BW77	1	rs14919046	AG	175716557	additive	6.99e-07	0.0171409	FREM2	INTRON	FRAS1-related extracellular matrix protein 2 Precursor (ECM3 homolog) [Source:UniProtKB/Swiss-Prot;Acc:Q5SZK8]
BW77	1	rs14920630	AG	177454449	additive	7.25e-07	0.0177785	NBEA	INTRON	Neurobeachin Fragment [Source:UniProtKB/Swiss-Prot;Acc:Q9DDD5]
BW77	1	rs13555091	CT	178667458	additive	7.29e-07	0.0178765	2.5 Kb D LOC418910
BW77	1	rs14920506	CT	177249470	additive	7.45e-07	0.0182689	24.6 Kb D DCLK1
BW77	1	GGaluGA056232	GT	177744744	additive	8.76e-07	0.0214813	50.0 Kb D NBEA		neurobeachin
BW77	1	GGaluGA055291	CT	174783129	additive	1.09e-06	0.026729	TPTE	INTRON	transmembrane phosphatase with tensin homology
BW77	1	GGaluGA052816	AG	166999179	additive	1.1e-06	0.0269742	41.1 Kb D LOC768738
BW77	1	GGaluGA056419	AG	178198362	additive	1.12e-06	0.0274646	39.2 Kb U RFC3		replication factor C (activator 1) 3, 38kDa
BW77	1	rs13976304	AG	177412117	additive	1.48e-06	0.0362926	NBEA	INTRON	Protein neurobeachin (Fragment). [Source:UniProtKB/Swiss-Prot;Acc:Q9DDD5]
BW77	1	GGaluGA055564	AG	175499978	additive	1.82e-06	0.04463	23.5 Kb D NHLRC3		NHL repeat containing 3
BW77	1	rs13974108	AG	175350159	additive	2.02e-06	0.0495344	LHFP	INTRON	Lipoma HMGIC fusion partner Precursor
BW77	1	rs13550962	CT	169149356	additive	2.35e-06	0.0576267	297.7 Kb U LOC769260
BW77	1	GGaluGA055001	AG	174122198	additive	2.38e-06	0.0583624	49.2 Kb U RNASEH2B		ribonuclease H2, subunit B
BW77	1	rs15497910	AG	173613981	additive	3.15e-06	0.0772443	KPNA3	INTRON	karyopherin alpha 3 (importin alpha 4)
BW77	1	GGaluGA054930	CT	173841982	additive	3.46e-06	0.0848461	35.2 Kb U ENSGALG00000022732
BW77	1	rs13555039	AG	178558203	additive	3.57e-06	0.0875435	KL	INTRON	klotho
BW77	1	rs13976073	CT	177220175	additive	3.92e-06	0.0961262	DCLK1	INTRON	doublecortin-like kinase 1
BW77	1	rs13977282	CT	178316358	additive	4.21e-06	0.103238	68.1 Kb USTARD13		StAR-related lipid transfer (START) domain containing 13
BW77	1	rs14904312	CT	162201617	additive	4.29e-06	0.105199	134.3 Kb D LOC768573		pseudogene
BW77	1	GGaluGA052145	CT	162203765	additive	4.29e-06	0.105199	136.5 Kb D LOC768573		pseudogene
BW77	1	GGaluGA052175	CT	162367092	additive	4.29e-06	0.105199	15.6 Kb D LOC768757		pseudogene
BW77	1	GGaluGA053047	AG	168898145	additive	4.34e-06	0.106425	46.5 Kb U LOC769260
BW77	1	rs15504529	AG	176098568	additive	4.45e-06	0.109123	TRPC4	INTRON	transient receptor potential cation channel, subfamily C, member 4
BW77	4	rs14492112	AG	79944174	additive	5.23e-06	0.12825	118.3 Kb U LOC422832
BW77	1	rs14904398	AG	162363487	additive	5.51e-06	0.135116	19.2 Kb D LOC768757		pseudogene
BW77	1	rs15467633	CT	162473427	additive	5.59e-06	0.137078	48.7 Kb U LOC768799		pseudogene
BW77	1	GGaluGA052194	CT	162478195	additive	5.59e-06	0.137078	53.5 Kb U LOC768799		pseudogene
BW77	1	rs13973774	CT	175116535	additive	5.99e-06	0.146887	65.0 Kb D COG6		component of oligomeric golgi complex 6
BW77	1	GGaluGA052049	AG	161568843	additive	6.07e-06	0.148849	92.2 Kb U LOC768369		pseudogene
BW77	1	GGaluGA053039	CT	168830589	additive	6.13e-06	0.15032	LOC769260	INTRON
BW77	1	rs13978215	CT	179032670	additive	6.38e-06	0.15645	FRY	INTRON	furry homolog (Drosophila)
BW77	1	rs13972036	CT	173660477	additive	6.74e-06	0.165278	CLLD6	INTRON	Chronic lymphocytic leukemia deletion region gene 6 protein homolog (CLL deletion region gene 6 protein homolog). [Source:UniProtKB/Swiss-Prot;Acc:Q5ZHV7]
BW77	1	GGaluGA057568	AG	180632601	additive	6.86e-06	0.168221
BW77	1	GGaluGA054691	CT	173116591	additive	7.2e-06	0.176558	RB1	INTRON	retinoblastoma 1 (including osteosarcoma)
BW77	1	rs13971479	AG	173270587	additive	7.43e-06	0.182198	24.4 Kb U FNDC3A		fibronectin type III domain containing 3A
BW77	1	rs13975980	AG	177154668	additive	7.57e-06	0.185632	DCLK1	INTRON	doublecortin-like kinase 1
BW77	1	rs15511802	AG	178997077	additive	8.08e-06	0.198138	FRY	INTRON	furry homolog (Drosophila)
BW77	1	rs13966086	AG	168371898	additive	9.54e-06	0.23394	63.4 Kb D LOC768674
BW77	1	rs13973610	CT	174979524	additive	9.73e-06	0.238599	59.4 Kb D FOXO1A		forkhead box O1A
BW77	1	rs13978011	CT	178892835	additive	1.01e-05	0.247672	FRY	SYNONYMOUS_CODING	furry homolog (Drosophila)
BW77	1	rs15505922	CT	176750433	additive	1.03e-05	0.252577	41.9 Kb D RFXAP		regulatory factor X-associated protein
BW77	1	rs13964339	CT	161269731	additive	1.08e-05	0.264838	14.1 Kb D LOC770161		pseudogene
BW77	1	GGaluGA057205	CT	179806129	additive	1.1e-05	0.269742	KIAA0774	INTRON
BW77	1	GGaluGA057434	GT	180325449	additive	1.1e-05	0.269742	LOC428076		similar to protein-tyrosine kinase (EC 2.7.1.112) STK-1 precursor - human (pseudogene)
BW77	1	GGaluGA055404	CT	175014001	additive	1.17e-05	0.286907	83.9 Kb D FOXO1A		forkhead box O1A
BW77	1	rs15502769	AG	175387784	additive	1.19e-05	0.291812	LHFP	INTRON	lipoma HMGIC fusion partner
BW77	1	GGaluGA054255	AG	172156785	additive	1.23e-05	0.301621	9 Kb D LOC418848		similar to testis-specific leucine zipper protein nurit
BW77	1	GGaluGA052712	AG	166557246	additive	1.27e-05	0.311429	41.3 Kb U DIAPH3		diaphanous homolog 3 (Drosophila)
BW77	1	GGaluGA054240	CT	172116218	additive	1.29e-05	0.316334	LOC418847	NONSYNONYMOUS_CODING
BW77	1	rs13977683	AG	178616603	additive	1.32e-05	0.32369	49.1 Kb U KL		klotho
BW77	1	GGaluGA055731	CT	176045713	additive	1.33e-05	0.326143	51.9 Kb U TRPC4		transient receptor potential cation channel, subfamily C, member 4
BW77	1	rs15511134	GT	178714889	additive	1.45e-05	0.355569	PDS5B	INTRON	PDS5, regulator of cohesion maintenance, homolog B (S. cerevisiae)
BW77	1	rs15505700	AG	176658384	additive	1.6e-05	0.392352	19.0 Kb D ALG5		asparagine-linked glycosylation 5 homolog (S. cerevisiae, dolichyl-phosphate beta-glucosyltransferase)
BW77	1	rs14920117	AG	176919481	additive	1.6e-05	0.392352	1.5 Kb U SPG20		Spartin (Trans-activated by hepatitis C virus core protein 1) [Source:UniProtKB/Swiss-Prot;Acc:Q8N0X7]
BW77	1	rs13959908	CT	164590033	additive	1.7e-05	0.416874	98.4 Kb D LOC769487		pseudogene
BW77	1	rs14904250	CT	162094894	additive	1.86e-05	0.456109	27.6 Kb D LOC768573
BW77	1	rs13967127	CT	170051086	additive	1.93e-05	0.473275	ELF1	INTRON	E74-like factor 1 (ets domain transcription factor) [Source:RefSeq_peptide;Acc:NP_001006269]
BW77	1	rs13969886	CT	172215934	additive	1.94e-05	0.475727	38.7 Kb U SIAH3		Seven in absentia-like protein FLJ39203 [Source:UniProtKB/Swiss-Prot;Acc:Q8IW03]
BW77	1	rs15497405	CT	173380549	additive	1.94e-05	0.475727	FNDC3A	INTRON	fibronectin type III domain containing 3A
BW77	1	rs15480657	CT	160596132	additive	2.07e-05	0.507605	171.0 Kb U DACH1		dachshund homolog 1 (Drosophila)
BW77	1	rs13797235	CT	168507295	additive	2.25e-05	0.551745	LOC769078		pseudogene
BW77	1	rs13972519	AG	174228318	additive	2.39e-05	0.586076	12.6 Kb D RNASEH2B		ribonuclease H2, subunit B
BW77	1	rs13797067	CT	166948349	additive	2.45e-05	0.600789	7.1 Kb U LOC768738
BW77	1	rs15480763	AG	160649230	additive	2.53e-05	0.620407	117.9 Kb U DACH1		dachshund homolog 1 (Drosophila)
BW77	1	rs14926659	GT	183398855	additive	2.55e-05	0.625311	Q5ZKU7	INTRON	Putative uncharacterized protein [Source:UniProtKB/TrEMBL;Acc:Q5ZKU7]
BW77	1	rs13555309	CT	179153092	additive	2.63e-05	0.644929	71.0 Kb D B3GALTL		beta 1,3-galactosyltransferase-like
BW77	1	GGaluGA050372	AC	154163948	additive	2.67e-05	0.654737
BW77	1	GGaluGA056346	CT	178045477	additive	2.67e-05	0.654737	113.7 Kb D RFC3		replication factor C (activator 1) 3, 38kDa
BW77	1	rs13976805	AG	177796300	additive	2.68e-05	0.65719	350.3 Kb D MAB21L1
BW77	1	rs13959101	AG	162722209	additive	2.85e-05	0.698877	526 bases D LOC768970		pseudogene
BW77	23	GGaluGA190129	CT	5793103	additive	2.93e-05	0.718495	LOC419678	INTRON	similar to tRNA isopentenyltransferase 1; tRNA isopentenylpyrophosphate transferase
BW77	1	rs15483664	AC	166793015	additive	3.06e-05	0.750373	DIAPH3	INTRON	diaphanous homolog 3 (Drosophila)
BW77	1	rs13975699	AG	176817200	additive	3.38e-05	0.828844	40.5 Kb U LOC418900
BW77	1	GGaluGA056422	AG	178208415	additive	3.41e-05	0.8362	49.2 Kb U RFC3		replication factor C (activator 1) 3, 38kDa
BW77	1	rs13554485	AG	177389733	additive	3.43e-05	0.841105	NBEA	INTRON	neurobeachin
BW77	1	rs13978372	CT	179280988	additive	3.45e-05	0.846009	3.1 Kb U HSPH1		Heat shock protein 105 kDa (Heat shock 110 kDa protein)(Antigen NY-CO-25) [Source:UniProtKB/Swiss-Prot;Acc:Q92598]
BW77	1	GGaluGA052154	CT	162254984	additive	3.54e-05	0.868079	127.7 Kb D LOC768757		pseudogene
BW77	1	GGaluGA052159	AC	162267871	additive	3.61e-05	0.885244	114.8 Kb D LOC768757		pseudogene
BW77	1	GGaluGA057120	AG	179667196	additive	3.78e-05	0.926932	UBL3	INTRON	ubiquitin-like 3
BW77	1	rs15470357	CT	165307416	additive	3.83e-05	0.939193	72.5 Kb D LOC769045
BW77	19	GGaluGA128738	CT	8589089	additive	3.86e-05	0.946549
BW77	1	rs13964628	AG	166152060	additive	4.05e-05	0.993141	68.2 Kb D PCDH20		protocadherin 20
BW84	1	GGaluGA055359	AG	174921993	additive	7.45e-10	1.82689e-05	1.9 Kb D FOXO1A		forkhead box O1A
BW84	1	rs15497877	CT	173593810	additive	7.87e-10	1.92988e-05	KPNA3	INTRON	karyopherin alpha 3 (importin alpha 4)
BW84	1	GGaluGA055379	CT	174961349	additive	2.29e-09	5.61554e-05	41.3 Kb D FOXO1A		forkhead box O1A
BW84	1	GGaluGA054000	AG	171645994	additive	2.94e-08	0.000720947	47.3 Kb D LOC769651		similar to transforming growth factor beta 1 induced transcript 4
BW84	1	rs13973515	CT	174847719	additive	5.64e-08	0.00138304	8.9 Kb U FOXO1A		forkhead box O1A
BW84	1	rs13551808	AG	171526279	additive	6.92e-08	0.00169692	54.4 Kb D LOC418840
BW84	1	GGaluGA053317	CT	169982598	additive	8.85e-08	0.0021702	LECT1	INTRON	leukocyte cell derived chemotaxin 1
BW84	1	rs13970234	CT	172369231	additive	1.05e-07	0.00257481	23.7 Kb D LOC418854		ENSGALG00000016987
BW84	1	GGaluGA055958	AG	176856009	additive	1.28e-07	0.00313882	16.3 Kb D LOC418901		similar to Cyclin A1
BW84	1	rs13966473	CT	169361233	additive	1.39e-07	0.00340856	473.6 Kb D OLFM4		olfactomedin 4
BW84	1	rs13966585	CT	169521537	additive	1.61e-07	0.00394804	313.3 Kb D OLFM4		olfactomedin 4
BW84	1	rs13970569	AG	172612537	additive	1.64e-07	0.00402161	ESD	INTRON	similar to esterase D
BW84	1	rs13966490	CT	169395913	additive	1.73e-07	0.00424231	438.9 Kb D OLFM4		olfactomedin 4
BW84	1	rs13550962	CT	169149356	additive	2.31e-07	0.00566458	297.7 Kb U LOC769260
BW84	1	GGaluGA054416	GT	172550286	additive	2.7e-07	0.00662094	LOC418855	INTRON	protein similar to Leucine-rich repeats and calponin homology domain containing protein 1 (Calponin homology domain containing protein 1) (Neuronal protein 81) (NP81)
BW84	1	rs14917647	AC	174379124	additive	2.92e-07	0.00716042	INTS6	INTRON	integrator complex subunit 6
BW84	1	rs13972304	AC	173931557	additive	3.04e-07	0.00745469	20.9 Kb D ENSGALG00000022732
BW84	1	GGaluGA053891	CT	171452007	additive	8.06e-07	0.0197647	CCDC122	INTRON	coiled-coil domain containing 122
BW84	1	rs14917305	CT	174093115	additive	1.06e-06	0.0259933	RNASEH2B	INTRON	ribonuclease H2, subunit B
BW84	1	GGaluGA054403	CT	172511793	additive	1.18e-06	0.028936	LRCH1	INTRON	leucine-rich repeats and calponin homology (CH) domain containing 1
BW84	1	rs13959908	CT	164590033	additive	1.27e-06	0.0311429	98.4 Kb D LOC769487		pseudogene
BW84	1	GGaluGA052816	AG	166999179	additive	1.57e-06	0.0384995	41.1 Kb D LOC768738
BW84	1	rs15480657	CT	160596132	additive	1.62e-06	0.0397256	171.0 Kb U DACH1		dachshund homolog 1 (Drosophila)
BW84	1	rs14920117	AG	176919481	additive	1.8e-06	0.0441396	1.5 Kb U SPG20		Spartin (Trans-activated by hepatitis C virus core protein 1) [Source:UniProtKB/Swiss-Prot;Acc:Q8N0X7]
BW84	1	rs13553485	AC	174594379	additive	1.84e-06	0.0451205	46 bases D ATP7B		Copper-transporting ATPase 2 (EC 3.6.3.4)(Copper pump 2)(Wilson disease-associated protein) [Contains WND/140 kDa] [Source:UniProtKB/Swiss-Prot;Acc:P35670]
BW84	1	rs15468076	CT	162906733	additive	2.02e-06	0.0495344	20.6 Kb D LOC769102		pseudogene
BW84	1	rs13972141	CT	173776019	additive	2.07e-06	0.0507605	39.3 Kb D ENSGALG00000017013
BW84	1	rs14904250	CT	162094894	additive	2.23e-06	0.0546841	27.6 Kb D LOC768573
BW84	1	GGaluGA053047	AG	168898145	additive	2.52e-06	0.0617954	46.5 Kb U LOC769260
BW84	1	GGaluGA055404	CT	175014001	additive	2.6e-06	0.0637572	83.9 Kb D FOXO1A		forkhead box O1A
BW84	1	GGaluGA055291	CT	174783129	additive	2.62e-06	0.0642476	TPTE	INTRON	transmembrane phosphatase with tensin homology
BW84	1	rs15511134	GT	178714889	additive	3.1e-06	0.0760182	PDS5B	INTRON	PDS5, regulator of cohesion maintenance, homolog B (S. cerevisiae)
BW84	1	GGaluGA054930	CT	173841982	additive	3.18e-06	0.07798	35.2 Kb U ENSGALG00000022732
BW84	1	rs13554512	CT	177458783	additive	3.4e-06	0.0833748	NBEA	INTRON	Protein neurobeachin (Fragment)
BW84	1	rs14919046	AG	175716557	additive	3.57e-06	0.0875435	FREM2	INTRON	FRAS1-related extracellular matrix protein 2 Precursor (ECM3 homolog) [Source:UniProtKB/Swiss-Prot;Acc:Q5SZK8]
BW84	1	rs13964339	CT	161269731	additive	4e-06	0.098088	14.1 Kb D LOC770161		pseudogene
BW84	1	rs13555091	CT	178667458	additive	4.18e-06	0.102502	2.5 Kb D LOC418910
BW84	1	rs14904398	AG	162363487	additive	4.51e-06	0.110594	19.2 Kb D LOC768757		pseudogene
BW84	1	rs14904312	CT	162201617	additive	4.58e-06	0.112311	134.3 Kb D LOC768573		pseudogene
BW84	1	GGaluGA052145	CT	162203765	additive	4.58e-06	0.112311	136.5 Kb D LOC768573		pseudogene
BW84	1	GGaluGA052175	CT	162367092	additive	4.58e-06	0.112311	15.6 Kb D LOC768757		pseudogene
BW84	1	rs13553164	CT	174027867	additive	4.86e-06	0.119177	RNASEH2B	INTRON	ribonuclease H2, subunit B
BW84	1	GGaluGA052712	AG	166557246	additive	5.56e-06	0.136342	41.3 Kb U DIAPH3		diaphanous homolog 3 (Drosophila)
BW84	1	rs13976073	CT	177220175	additive	5.89e-06	0.144435	DCLK1	INTRON	doublecortin-like kinase 1
BW84	1	rs14920506	CT	177249470	additive	8.16e-06	0.2001	24.6 Kb D DCLK1
BW84	1	GGaluGA055943	CT	176805857	additive	9.08e-06	0.22266	29.2 Kb U LOC418900
BW84	1	rs13976304	AG	177412117	additive	9.94e-06	0.243749	NBEA	INTRON	Protein neurobeachin (Fragment). [Source:UniProtKB/Swiss-Prot;Acc:Q9DDD5]
BW84	1	rs15467633	CT	162473427	additive	1.02e-05	0.250124	48.7 Kb U LOC768799		pseudogene
BW84	1	GGaluGA052194	CT	162478195	additive	1.02e-05	0.250124	53.5 Kb U LOC768799		pseudogene
BW84	1	rs13971390	CT	173208982	additive	1.11e-05	0.272194	4.5 Kb D CYSLTR2		cysteinyl leukotriene receptor 2
BW84	1	rs14918452	CT	175057081	additive	1.25e-05	0.306525	137 Kb D FOXO1A		forkhead box O1A
BW84	4	rs14492112	AG	79944174	additive	1.37e-05	0.335951	118.3 Kb U LOC422832
BW84	1	rs13966086	AG	168371898	additive	1.57e-05	0.384995	63.4 Kb D LOC768674
BW84	1	rs13973610	CT	174979524	additive	1.61e-05	0.394804	59.4 Kb D FOXO1A		forkhead box O1A
BW84	1	GGaluGA056008	AG	176970250	additive	1.68e-05	0.41197	DCLK1	INTRON	doublecortin-like kinase 1
BW84	1	rs15483664	AC	166793015	additive	1.69e-05	0.414422	DIAPH3	INTRON	diaphanous homolog 3 (Drosophila)
BW84	1	rs13972519	AG	174228318	additive	1.72e-05	0.421778	12.6 Kb D RNASEH2B		ribonuclease H2, subunit B
BW84	1	rs15500635	CT	174664075	additive	1.72e-05	0.421778	NEK5	INTRON	NIMA (never in mitosis gene a)-related kinase 5
BW84	1	rs15502301	CT	175219424	additive	1.73e-05	0.424231	COG6	INTRON	component of oligomeric golgi complex 6(LOC418888)
BW84	1	GGaluGA052049	AG	161568843	additive	1.79e-05	0.438944	92.2 Kb U LOC768369		pseudogene
BW84	1	rs15497910	AG	173613981	additive	1.8e-05	0.441396	KPNA3	INTRON	karyopherin alpha 3 (importin alpha 4)
BW84	1	rs13972036	CT	173660477	additive	1.82e-05	0.4463	CLLD6	INTRON	Chronic lymphocytic leukemia deletion region gene 6 protein homolog (CLL deletion region gene 6 protein homolog). [Source:UniProtKB/Swiss-Prot;Acc:Q5ZHV7]
BW84	1	rs13959269	CT	163037637	additive	1.86e-05	0.456109	4.5 Kb U LOC769179		pseudogene
BW84	1	rs13969185	CT	171611091	additive	1.9e-05	0.465918	82.2 Kb D LOC769651		similar to transforming growth factor beta 1 induced transcript 4
BW84	1	rs15480763	AG	160649230	additive	2.07e-05	0.507605	117.9 Kb U DACH1		dachshund homolog 1 (Drosophila)
BW84	1	rs13959711	GT	164198678	additive	2.24e-05	0.549293	16.8 Kb D LOC768792		similar to gag/env fusion protein
BW84	1	rs15463132	CT	154697286	additive	2.52e-05	0.617954	68.9 Kb U LOC770730
BW84	1	rs13960242	CT	165803842	additive	2.53e-05	0.620407	112.8 Kb U LOC768361
BW84	1	rs13967127	CT	170051086	additive	2.55e-05	0.625311	ELF1	INTRON	E74-like factor 1 (ets domain transcription factor) [Source:RefSeq_peptide;Acc:NP_001006269]
BW84	1	rs13965003	GT	166475963	additive	2.6e-05	0.637572	TDRD3	INTRON	Tudor domain-containing protein 3 [Source:UniProtKB/Swiss-Prot;Acc:Q9H7E2]
BW84	1	GGaluGA053039	CT	168830589	additive	2.6e-05	0.637572	LOC769260	INTRON
BW84	1	GGaluGA052154	CT	162254984	additive	2.7e-05	0.662094	127.7 Kb D LOC768757		pseudogene
BW84	1	GGaluGA052159	AC	162267871	additive	2.73e-05	0.669451	114.8 Kb D LOC768757		pseudogene
BW84	1	GGaluGA056419	AG	178198362	additive	2.91e-05	0.71359	39.2 Kb U RFC3		replication factor C (activator 1) 3, 38kDa
BW84	1	rs13555039	AG	178558203	additive	2.98e-05	0.730756	KL	INTRON	klotho
BW84	1	rs15502490	AC	175267110	additive	3.06e-05	0.750373	LHFP	INTRON	lipoma HMGIC fusion partner
BW84	1	rs13551140	AG	169867821	additive	3.08e-05	0.755278	8.8 Kb U OLFM4		olfactomedin 4
BW84	1	GGaluGA053089	CT	169137020	additive	3.23e-05	0.792061	285.4 Kb U LOC769260
BW84	1	rs14920630	AG	177454449	additive	3.24e-05	0.794513	NBEA	INTRON	Neurobeachin Fragment [Source:UniProtKB/Swiss-Prot;Acc:Q9DDD5]
BW84	1	rs13973774	CT	175116535	additive	3.34e-05	0.819035	65.0 Kb D COG6		component of oligomeric golgi complex 6
BW84	1	GGaluGA055001	AG	174122198	additive	3.59e-05	0.88034	49.2 Kb U RNASEH2B		ribonuclease H2, subunit B
BW84	1	GGaluGA052257	AG	163149325	additive	3.6e-05	0.882792	36.3 Kb U PCDH9		protocadherin 9
BW84	1	rs13974230	AG	175449673	additive	3.66e-05	0.897505	59.6 Kb D LHFP
BW84	19	GGaluGA128738	CT	8589089	additive	3.67e-05	0.899957
BW84	1	GGaluGA057120	AG	179667196	additive	3.67e-05	0.899957	UBL3	INTRON	ubiquitin-like 3
BW84	1	rs13969886	CT	172215934	additive	3.76e-05	0.922027	38.7 Kb U SIAH3		Seven in absentia-like protein FLJ39203 [Source:UniProtKB/Swiss-Prot;Acc:Q8IW03]
BW90	1	rs14917647	AC	174379124	additive	1.44e-09	3.53117e-05	INTS6	INTRON	integrator complex subunit 6
BW90	1	rs15497910	AG	173613981	additive	2.05e-09	5.02701e-05	KPNA3	INTRON	karyopherin alpha 3 (importin alpha 4)
BW90	1	rs13973515	CT	174847719	additive	1.83e-08	0.000448753	8.9 Kb U FOXO1A		forkhead box O1A
BW90	1	rs13970234	CT	172369231	additive	2.38e-08	0.000583624	23.7 Kb D LOC418854		ENSGALG00000016987
BW90	1	GGaluGA055001	AG	174122198	additive	2.42e-08	0.000593432	49.2 Kb U RNASEH2B		ribonuclease H2, subunit B
BW90	1	rs13971390	CT	173208982	additive	2.99e-08	0.000733208	4.5 Kb D CYSLTR2		cysteinyl leukotriene receptor 2
BW90	1	rs14917305	CT	174093115	additive	3.79e-08	0.000929384	RNASEH2B	INTRON	ribonuclease H2, subunit B
BW90	1	rs13553164	CT	174027867	additive	4.51e-08	0.00110594	RNASEH2B	INTRON	ribonuclease H2, subunit B
BW90	1	GGaluGA055379	CT	174961349	additive	4.86e-08	0.00119177	41.3 Kb D FOXO1A		forkhead box O1A
BW90	1	GGaluGA055958	AG	176856009	additive	7.22e-08	0.00177049	16.3 Kb D LOC418901		similar to Cyclin A1
BW90	1	rs13970569	AG	172612537	additive	1.15e-07	0.00282003	ESD	INTRON	similar to esterase D
BW90	1	GGaluGA055359	AG	174921993	additive	1.49e-07	0.00365378	1.9 Kb D FOXO1A		forkhead box O1A
BW90	1	GGaluGA054970	GT	173993933	additive	1.58e-07	0.00387448	177.5 Kb U RNASEH2B		ribonuclease H2, subunit B
BW90	1	rs13972141	CT	173776019	additive	2.28e-07	0.00559102	39.3 Kb D ENSGALG00000017013
BW90	1	GGaluGA054255	AG	172156785	additive	4.76e-07	0.0116725	9 Kb D LOC418848		similar to testis-specific leucine zipper protein nurit
BW90	1	rs13972304	AC	173931557	additive	6.27e-07	0.0153753	20.9 Kb D ENSGALG00000022732
BW90	1	GGaluGA054833	CT	173504098	additive	6.73e-07	0.0165033	LOC418866	INTRON	similar to SETDB2 protein
BW90	1	rs14920506	CT	177249470	additive	8.2e-07	0.020108	24.6 Kb D DCLK1
BW90	1	GGaluGA054930	CT	173841982	additive	8.65e-07	0.0212115	35.2 Kb U ENSGALG00000022732
BW90	1	rs13553485	AC	174594379	additive	8.96e-07	0.0219717	46 bases D ATP7B		Copper-transporting ATPase 2 (EC 3.6.3.4)(Copper pump 2)(Wilson disease-associated protein) [Contains WND/140 kDa] [Source:UniProtKB/Swiss-Prot;Acc:P35670]
BW90	1	rs15497877	CT	173593810	additive	1.28e-06	0.0313882	KPNA3	INTRON	karyopherin alpha 3 (importin alpha 4)
BW90	4	rs14492112	AG	79944174	additive	1.3e-06	0.0318786	118.3 Kb U LOC422832
BW90	1	rs14918452	CT	175057081	additive	1.37e-06	0.0335951	137 Kb D FOXO1A		forkhead box O1A
BW90	1	rs13974230	AG	175449673	additive	1.92e-06	0.0470822	59.6 Kb D LHFP
BW90	4	rs16432901	CT	72018808	additive	2.34e-06	0.0573815	LOC428789	INTRON	similar to g-protein beta WD-40 repeat (5F983)
BW90	1	rs14917581	AG	174323445	additive	2.68e-06	0.065719	FAM124A	INTRON	family with sequence similarity 124A
BW90	1	GGaluGA054794	CT	173406451	additive	3.63e-06	0.0890149	FNDC3A	INTRON	fibronectin type III domain containing 3A
BW90	1	rs15497405	CT	173380549	additive	4.11e-06	0.100785	FNDC3A	INTRON	fibronectin type III domain containing 3A
BW90	1	GGaluGA054691	CT	173116591	additive	4.81e-06	0.117951	RB1	INTRON	retinoblastoma 1 (including osteosarcoma)
BW90	1	rs13972519	AG	174228318	additive	5.16e-06	0.126534	12.6 Kb D RNASEH2B		ribonuclease H2, subunit B
BW90	1	GGaluGA054240	CT	172116218	additive	6.73e-06	0.165033	LOC418847	NONSYNONYMOUS_CODING
BW90	1	rs13971620	AG	173369492	additive	7.2e-06	0.176558	RCJMB04_16k12	INTRON	fibronectin type III domain containing 3A
BW90	19	rs14122374	AG	7072687	additive	7.35e-06	0.180237	PPM1E	INTRON	Protein phosphatase 1E (EC 3.1.3.16)(Ca(2+)/calmodulin-dependent protein kinase phosphatase N)(CaMKP-N)(CaMKP-nucleus)(CaMKN)(Partner of PIX 1)(Partner of PIX-alpha)(Partner of PIXA) [Source:UniProtKB/Swiss-Prot;Acc:Q8WY54]
BW90	1	rs13974108	AG	175350159	additive	7.92e-06	0.194214	LHFP	INTRON	Lipoma HMGIC fusion partner Precursor
BW90	4	rs16434507	AG	74952642	additive	8.89e-06	0.218001
BW90	1	rs14919046	AG	175716557	additive	9.47e-06	0.232223	FREM2	INTRON	FRAS1-related extracellular matrix protein 2 Precursor (ECM3 homolog) [Source:UniProtKB/Swiss-Prot;Acc:Q5SZK8]
BW90	1	rs13971434	CT	173243545	additive	9.94e-06	0.243749	39.2 Kb D CYSLTR2		cysteinyl leukotriene receptor 2
BW90	1	rs15502490	AC	175267110	additive	1.12e-05	0.274646	LHFP	INTRON	lipoma HMGIC fusion partner
BW90	1	rs13976073	CT	177220175	additive	1.16e-05	0.284455	DCLK1	INTRON	doublecortin-like kinase 1
BW90	4	rs10726369	AG	82900740	additive	1.23e-05	0.301621	2.8 Kb D TBC1D14		TBC1 domain family, member 14
BW90	4	rs16432737	GT	73490412	additive	1.42e-05	0.348212
BW90	1	GGaluGA017560	AG	52855688	additive	1.66e-05	0.407065	LOC770975	SYNONYMOUS_CODING	similar to serologically defined colon cancer antigen 3
BW90	1	GGaluGA054000	AG	171645994	additive	1.69e-05	0.414422	47.3 Kb D LOC769651		similar to transforming growth factor beta 1 induced transcript 4
BW90	4	rs14494953	AG	82626735	additive	1.75e-05	0.429135	PPP2R2C	INTRON	protein phosphatase 2 (formerly 2A), regulatory subunit B, gamma isoform
BW90	1	rs13975699	AG	176817200	additive	2.31e-05	0.566458	40.5 Kb U LOC418900
BW90	1	GGaluGA057120	AG	179667196	additive	2.97e-05	0.728303	UBL3	INTRON	ubiquitin-like 3
BW90	2	rs13537489	AG	10109641	additive	3.46e-05	0.848461	96.5 Kb D LARP5		La ribonucleoprotein domain family, member 5
BW90	1	rs13554512	CT	177458783	additive	3.56e-05	0.872983	NBEA	INTRON	Protein neurobeachin (Fragment)
BW90	1	GGaluGA055564	AG	175499978	additive	3.6e-05	0.882792	23.5 Kb D NHLRC3		NHL repeat containing 3
BW90	1	GGaluGA055943	CT	176805857	additive	3.82e-05	0.93674	29.2 Kb U LOC418900
BW90	1	GGaluGA055696	AG	175865821	additive	3.9e-05	0.956358	UFM1	INTRON	ubiquitin-fold modifier 1
BW90	1	rs15511802	AG	178997077	additive	4.01e-05	0.983332	FRY	INTRON	furry homolog (Drosophila)
LMW	1	rs15497910	AG	173613981	additive	2.09e-09	5.1251e-05	KPNA3	INTRON	karyopherin alpha 3 (importin alpha 4)
LMW	1	rs13970234	CT	172369231	additive	1.13e-08	0.000277099	23.7 Kb D LOC418854		ENSGALG00000016987
LMW	1	rs14917647	AC	174379124	additive	2.62e-07	0.00642476	INTS6	INTRON	integrator complex subunit 6
LMW	1	GGaluGA054833	CT	173504098	additive	2.84e-07	0.00696425	LOC418866	INTRON	similar to SETDB2 protein
LMW	1	rs14917305	CT	174093115	additive	3.94e-07	0.00966167	RNASEH2B	INTRON	ribonuclease H2, subunit B
LMW	1	GGaluGA055001	AG	174122198	additive	9.14e-07	0.0224131	49.2 Kb U RNASEH2B		ribonuclease H2, subunit B
LMW	1	GGaluGA054255	AG	172156785	additive	1.32e-06	0.032369	9 Kb D LOC418848		similar to testis-specific leucine zipper protein nurit
LMW	1	rs13553164	CT	174027867	additive	2.12e-06	0.0519866	RNASEH2B	INTRON	ribonuclease H2, subunit B
LMW	1	rs13971390	CT	173208982	additive	2.45e-06	0.0600789	4.5 Kb D CYSLTR2		cysteinyl leukotriene receptor 2
LMW	1	rs15497732	CT	173489952	additive	2.78e-06	0.0681712	CAB39L	INTRON	calcium binding protein 39-like
LMW	4	rs14492112	AG	79944174	additive	3.36e-06	0.0823939	118.3 Kb U LOC422832
LMW	1	rs13972519	AG	174228318	additive	3.89e-06	0.0953906	12.6 Kb D RNASEH2B		ribonuclease H2, subunit B
LMW	1	rs14917581	AG	174323445	additive	4.15e-06	0.101766	FAM124A	INTRON	family with sequence similarity 124A
LMW	1	rs13970569	AG	172612537	additive	5.46e-06	0.13389	ESD	INTRON	similar to esterase D
LMW	1	GGaluGA055379	CT	174961349	additive	5.51e-06	0.135116	41.3 Kb D FOXO1A		forkhead box O1A
LMW	1	rs13973515	CT	174847719	additive	5.69e-06	0.13953	8.9 Kb U FOXO1A		forkhead box O1A
LMW	1	GGaluGA054691	CT	173116591	additive	6.37e-06	0.156205	RB1	INTRON	retinoblastoma 1 (including osteosarcoma)
LMW	1	rs13972141	CT	173776019	additive	7.25e-06	0.177785	39.3 Kb D ENSGALG00000017013
LMW	1	GGaluGA055359	AG	174921993	additive	8.87e-06	0.21751	1.9 Kb D FOXO1A		forkhead box O1A
LMW	1	GGaluGA053317	CT	169982598	additive	1.04e-05	0.255029	LECT1	INTRON	leukocyte cell derived chemotaxin 1
LMW	1	GGaluGA054930	CT	173841982	additive	1.06e-05	0.259933	35.2 Kb U ENSGALG00000022732
LMW	18	GGaluGA121080	AG	6280652	additive	1.14e-05	0.279551	5.8 Kb D TRIM25		tripartite motif-containing 25
LMW	2	rs14704014	AG	112862161	additive	1.32e-05	0.32369	80.4 Kb D PCMTD1
LMW	1	GGaluGA057120	AG	179667196	additive	1.56e-05	0.382543	UBL3	INTRON	ubiquitin-like 3
LMW	1	rs14918452	CT	175057081	additive	1.73e-05	0.424231	137 Kb D FOXO1A		forkhead box O1A
LMW	2	GGaluGA163443	CT	114104271	additive	2.06e-05	0.505153	11.4 Kb U LOC428535		pseudogene
LMW	18	GGaluGA121985	CT	8172769	additive	2.17e-05	0.532127	16.4 Kb U LOC427812		similar to Inward rectifier potassium channel 16
LMW	1	GGaluGA054970	GT	173993933	additive	2.22e-05	0.544388	177.5 Kb U RNASEH2B		ribonuclease H2, subunit B
LMW	4	rs14494953	AG	82626735	additive	2.41e-05	0.59098	PPP2R2C	INTRON	protein phosphatase 2 (formerly 2A), regulatory subunit B, gamma isoform
LMW	2	rs14230193	AG	108103475	additive	2.8e-05	0.686616	40.1 Kb U CDH2		cadherin 2, type 1, N-cadherin (neuronal)
LMW	18	rs14112050	CT	6132698	additive	3.16e-05	0.774895	ANKFN1	INTRON	Ankyrin repeat and fibronectin type-III domain-containing protein 1 [Source:UniProtKB/Swiss-Prot;Acc:Q8N957]
LMW	15	rs15769709	CT	4645588	additive	3.32e-05	0.81413	NCOR2	INTRON	nuclear receptor co-repressor 2
LMW	2	GGaluGA163161	CT	112978976	additive	3.89e-05	0.953906	82.0 Kb D ST18		suppression of tumorigenicity 18 (breast carcinoma) (zinc finger protein)
LMW	1	rs14920506	CT	177249470	additive	4e-05	0.98088	24.6 Kb D DCLK1
WW	1	GGaluGA055359	AG	174921993	additive	1.2e-09	2.94264e-05	1.9 Kb D FOXO1A		forkhead box O1A
WW	1	GGaluGA055379	CT	174961349	additive	1.58e-09	3.87448e-05	41.3 Kb D FOXO1A		forkhead box O1A
WW	1	rs13970234	CT	172369231	additive	4.69e-09	0.000115008	23.7 Kb D LOC418854		ENSGALG00000016987
WW	1	rs14917305	CT	174093115	additive	2.42e-08	0.000593432	RNASEH2B	INTRON	ribonuclease H2, subunit B
WW	1	rs14917647	AC	174379124	additive	3.09e-08	0.00075773	INTS6	INTRON	integrator complex subunit 6
WW	2	rs14704014	AG	112862161	additive	4.83e-08	0.00118441	80.4 Kb D PCMTD1
WW	1	rs13973515	CT	174847719	additive	7.82e-08	0.00191762	8.9 Kb U FOXO1A		forkhead box O1A
WW	1	rs14918452	CT	175057081	additive	3.98e-07	0.00975976	137 Kb D FOXO1A		forkhead box O1A
WW	1	rs13972304	AC	173931557	additive	4.57e-07	0.0112066	20.9 Kb D ENSGALG00000022732
WW	1	rs15497877	CT	173593810	additive	4.59e-07	0.0112556	KPNA3	INTRON	karyopherin alpha 3 (importin alpha 4)
WW	1	rs13972141	CT	173776019	additive	4.67e-07	0.0114518	39.3 Kb D ENSGALG00000017013
WW	1	GGaluGA057120	AG	179667196	additive	4.84e-07	0.0118686	UBL3	INTRON	ubiquitin-like 3
WW	1	rs13970569	AG	172612537	additive	4.93e-07	0.0120893	ESD	INTRON	similar to esterase D
WW	1	rs15497910	AG	173613981	additive	5.2e-07	0.0127514	KPNA3	INTRON	karyopherin alpha 3 (importin alpha 4)
WW	1	rs14920506	CT	177249470	additive	7.49e-07	0.018367	24.6 Kb D DCLK1
WW	1	GGaluGA055001	AG	174122198	additive	7.85e-07	0.0192498	49.2 Kb U RNASEH2B		ribonuclease H2, subunit B
WW	1	rs15264353	AG	52465861	additive	9.32e-07	0.0228545	10.4 Kb U LOC427900
WW	1	rs13553164	CT	174027867	additive	1.06e-06	0.0259933	RNASEH2B	INTRON	ribonuclease H2, subunit B
WW	1	rs13553485	AC	174594379	additive	1.54e-06	0.0377639	46 bases D ATP7B		Copper-transporting ATPase 2 (EC 3.6.3.4)(Copper pump 2)(Wilson disease-associated protein) [Contains WND/140 kDa] [Source:UniProtKB/Swiss-Prot;Acc:P35670]
WW	1	rs15511134	GT	178714889	additive	2.15e-06	0.0527223	PDS5B	INTRON	PDS5, regulator of cohesion maintenance, homolog B (S. cerevisiae)
WW	2	GGaluGA162398	AG	109941422	additive	2.46e-06	0.0603241	LOC428531	INTRON
WW	1	GGaluGA019336	AG	58058352	additive	2.56e-06	0.0627763	TBXAS1	INTRON	thromboxane A synthase 1 (platelet, cytochrome P450, family 5, subfamily A)
WW	1	GGaluGA055404	CT	175014001	additive	2.65e-06	0.0649833	83.9 Kb D FOXO1A		forkhead box O1A
WW	1	rs13976073	CT	177220175	additive	3.58e-06	0.0877888	DCLK1	INTRON	doublecortin-like kinase 1
WW	1	rs13555091	CT	178667458	additive	3.89e-06	0.0953906	2.5 Kb D LOC418910
WW	1	rs13974230	AG	175449673	additive	4.44e-06	0.108878	59.6 Kb D LHFP
WW	1	GGaluGA054416	GT	172550286	additive	5.01e-06	0.122855	LOC418855	INTRON	protein similar to Leucine-rich repeats and calponin homology domain containing protein 1 (Calponin homology domain containing protein 1) (Neuronal protein 81) (NP81)
WW	1	rs13554172	CT	176514435	additive	5.08e-06	0.124572	62.9 Kb U FAM48A		family with sequence similarity 48, member A
WW	4	rs16432901	CT	72018808	additive	5.73e-06	0.140511	LOC428789	INTRON	similar to g-protein beta WD-40 repeat (5F983)
WW	2	rs14230193	AG	108103475	additive	5.99e-06	0.146887	40.1 Kb U CDH2		cadherin 2, type 1, N-cadherin (neuronal)
WW	2	rs14231350	AG	110026635	additive	6.62e-06	0.162336	C18ORF34	INTRON	Uncharacterized protein C18orf34 [Source:UniProtKB/Swiss-Prot;Acc:Q5BJE1]
WW	1	GGaluGA054930	CT	173841982	additive	7.26e-06	0.17803	35.2 Kb U ENSGALG00000022732
WW	1	GGaluGA054000	AG	171645994	additive	8.3e-06	0.203533	47.3 Kb D LOC769651		similar to transforming growth factor beta 1 induced transcript 4
WW	2	GGaluGA163161	CT	112978976	additive	1.02e-05	0.250124	82.0 Kb D ST18		suppression of tumorigenicity 18 (breast carcinoma) (zinc finger protein)
WW	1	rs13973774	CT	175116535	additive	1.02e-05	0.250124	65.0 Kb D COG6		component of oligomeric golgi complex 6
WW	4	rs16433788	CT	73587508	additive	1.12e-05	0.274646
WW	4	GGaluGA265809	CT	77458029	additive	1.22e-05	0.299168	KCNIP4	INTRON	Kv channel interacting protein 4
WW	1	GGaluGA054970	GT	173993933	additive	1.24e-05	0.304073	177.5 Kb U RNASEH2B		ribonuclease H2, subunit B
WW	1	GGaluGA019084	CT	56763174	additive	1.43e-05	0.350665	HSP90B1	INTRON	heat shock protein 90kDa beta (Grp94), member 1
WW	4	rs16434507	AG	74952642	additive	1.44e-05	0.353117
WW	1	GGaluGA018681	CT	55376920	additive	1.46e-05	0.358021	PRDM4	INTRON	PR domain containing 4
WW	2	rs15133512	CT	102488353	additive	1.5e-05	0.36783	LAMA1	INTRON	laminin, alpha 1
WW	1	rs13978011	CT	178892835	additive	1.6e-05	0.392352	FRY	SYNONYMOUS_CODING	furry homolog (Drosophila)
WW	1	rs13554512	CT	177458783	additive	1.83e-05	0.448753	NBEA	INTRON	Protein neurobeachin (Fragment)
WW	1	GGaluGA054403	CT	172511793	additive	2e-05	0.49044	LRCH1	INTRON	leucine-rich repeats and calponin homology (CH) domain containing 1
WW	1	GGaluGA056232	GT	177744744	additive	2.07e-05	0.507605	50.0 Kb D NBEA		neurobeachin
WW	2	rs14233458	CT	113669633	additive	2.09e-05	0.51251	8.6 Kb U OPRK1		opioid receptor, kappa 1
WW	1	rs14920117	AG	176919481	additive	2.14e-05	0.524771	1.5 Kb U SPG20		Spartin (Trans-activated by hepatitis C virus core protein 1) [Source:UniProtKB/Swiss-Prot;Acc:Q8N0X7]
WW	1	rs15502490	AC	175267110	additive	2.24e-05	0.549293	LHFP	INTRON	lipoma HMGIC fusion partner
WW	1	GGaluGA056422	AG	178208415	additive	2.25e-05	0.551745	49.2 Kb U RFC3		replication factor C (activator 1) 3, 38kDa
WW	2	rs14221363	CT	96292553	additive	2.52e-05	0.617954	77.4 Kb U DOK6		Docking protein 6 ( of tyrosine kinase 6) [Source:UniProtKB/Swiss-Prot;Acc:Q6PKX4]
WW	2	rs14232605	CT	112371814	additive	2.71e-05	0.664546	SNTG1	INTRON	Gamma-1-syntrophin (G1SYN)(Syntrophin-4)(SYN4) [Source:UniProtKB/Swiss-Prot;Acc:Q9NSN8]
WW	1	rs14917581	AG	174323445	additive	2.8e-05	0.686616	FAM124A	INTRON	family with sequence similarity 124A
WW	2	GGaluGA163443	CT	114104271	additive	2.84e-05	0.696425	11.4 Kb U LOC428535		pseudogene
WW	2	GGaluGA162414	AG	110003337	additive	2.85e-05	0.698877	LOC428531	INTRON
WW	1	rs13971390	CT	173208982	additive	2.91e-05	0.71359	4.5 Kb D CYSLTR2		cysteinyl leukotriene receptor 2
WW	1	GGaluGA054240	CT	172116218	additive	2.92e-05	0.716042	LOC418847	NONSYNONYMOUS_CODING
WW	1	GGaluGA019561	AG	58527419	additive	2.95e-05	0.723399	TRIM24	INTRON	tripartite motif-containing 24
WW	2	GGaluGA164317	AG	117846869	additive	2.96e-05	0.725851	LOC776734	INTRON
WW	2	rs14231160	AC	109642922	additive	2.99e-05	0.733208	FAM59A	INTRON	family with sequence similarity 59, member A
WW	4	rs14492112	AG	79944174	additive	3.03e-05	0.743017	118.3 Kb U LOC422832
WW	2	rs14224709	AC	100246098	additive	3.08e-05	0.755278	102.9 Kb U FAM38B		family with sequence similarity 38, member B
WW	1	GGaluGA054960	CT	173978442	additive	3.08e-05	0.755278	192.9 Kb U RNASEH2B		ribonuclease H2, subunit B
WW	18	GGaluGA123274	AG	10191144	additive	3.31e-05	0.811678	CACNA1G	INTRON	similar to T calcium channel alpha1G subunit
WW	4	rs16432737	GT	73490412	additive	3.51e-05	0.860722
WW	1	rs13972519	AG	174228318	additive	3.51e-05	0.860722	12.6 Kb D RNASEH2B		ribonuclease H2, subunit B
WW	1	GGaluGA054255	AG	172156785	additive	3.56e-05	0.872983	9 Kb D LOC418848		similar to testis-specific leucine zipper protein nurit
WW	2	rs15146294	CT	121516433	additive	3.59e-05	0.88034	80.3 Kb D EYA1		eyes absent homolog 1 (Drosophila)
WW	1	GGaluGA055958	AG	176856009	additive	3.79e-05	0.929384	16.3 Kb D LOC418901		similar to Cyclin A1
WW	2	rs10724110	CT	98921433	additive	3.94e-05	0.966167	7.9 Kb D C2H18orf1		similar to Protein C18orf1
WW	2	rs15134530	AG	104542384	additive	4.03e-05	0.988237	200 Kb D METTL4		methyltransferase like 4
