# Supplementary material for: Genome-Wide Association Study Identified a Narrow Chromosome 1 Region Associated with Chicken Growth Traits
Source: PLoS One. 2012 Feb 16;7(2):e30910. doi: 10.1371/journal.pone.0030910 (PMC3281030; doi:10.1371/journal.pone.0030910)
Supplement: Table S3 — Distribution of SNPs by chromosome. (XLSX) [file pone.0030910.s004.xlsx]

## Sheet: Sheet1
Table S3. Distribution of SNP markers by chromosome.
Chr	Physical distance (Kb)a	Number of SNP	kb/SNP	Chr	Physical distance (Kb)a	Number of SNP	kb/SNP
1	200994	8624	23.3	19	9939.7	1006	9.9
2	154874	6592	23.5	20	13986.2	1862	7.5
3	113658	4936	23	21	6959.6	926	7.5
4	94230.4	4018	23.5	22	3936.6	450	8.7
5	62238.9	2638	23.6	23	6042.2	750	8.1
6	37400.4	2077	18	24	6400.1	885	7.2
7	38384.8	2154	17.8	25	2031.8	225	9
8	30671.7	1690	18.1	26	5102.4	816	6.3
9	25554.3	1422	18	27	4842	607	8
10	22556.4	1608	14	28	4512	736	6.1
11	21928.1	1579	13.9	32	1	1	1
12	20536.7	1628	12.6	LGE22	900	148	6.1
13	18911.9	1433	13.2	LGE64	17	7	2.4
14	15819.5	1229	12.9	Z	74602.3	3016	24.7
15	12968.2	1262	10.3	W	259.6	7	37.1
16	433	30	14.4	Mit b	16.8	8	2.1
17	11182.5	1045	10.7	UN c		1135
18	10925.3	1086	10.1	Total	1.03278e+06	57636	17.9
a WASHUC2, May 2006; b mitochondria; c unassignment on chromosomes
