# Supplementary material for: Genome-Wide Association Study Identified a Narrow Chromosome 1 Region Associated with Chicken Growth Traits
Source: PLoS One. 2012 Feb 16;7(2):e30910. doi: 10.1371/journal.pone.0030910 (PMC3281030; doi:10.1371/journal.pone.0030910)
Supplement: Table S4 — LD blocks in the F2 population. (XLSX) [file pone.0030910.s005.xlsx]

## Sheet: Sheet1
Table S4. LD blocks in the F2 population.
Chr	Total number of SNPs	Total numbers of blocks	Total number of interblocks SNPs	Total number of blocks + interblocks SNPs
1	7253	2286	728	3014
2	5620	1383	1630	3013
3	4208	1031	1340	2371
4	3435	828	1058	1886
5	2212	530	736	1266
6	1751	428	565	993
7	1802	447	506	953
8	1450	333	461	794
9	1214	296	385	681
10	1321	330	430	760
11	1315	340	321	661
12	1381	352	402	754
13	1206	298	383	681
14	1041	238	327	565
15	1077	267	261	528
16	19	6	3	9
17	874	214	260	474
18	908	229	304	533
19	845	224	238	462
20	1553	389	438	827
21	782	179	239	418
22	331	76	56	132
23	596	142	191	333
24	759	181	237	418
25	176	49	43	92
26	668	163	213	376
27	493	119	113	232
28	597	152	150	302
Z	2023	252	32	284
LGE22	116	32	27	59
LGE64	3	1	1	2
UN a	649	0	649	649
Total	47678	11795	12727	24522
Note: a unassignment on chromosome.
